# Supplementary material for: Leukemia-expanded splenic CD81+ erythroblasts potentiate disease progression in mice by reshaping leukemic cell metabolism
Source: J Clin Invest. 2025 Dec 15;135(24):e193082. doi: 10.1172/JCI193082 (PMC12700549; doi:10.1172/JCI193082)
Supplement: Supplemental table 1 [file jci-135-193082-s204.xlsx]

## Sheet: Supplemental Table 1
Supplemental Table 1	Signature genes of C1
	p_val	avg_log2FC	pct.1	pct.2	p_val_adj
Fabp5	3.79154e-99	2.67486	0.99	0.275	4.82814e-95
Apol11b	8.37303e-30	1.12711	0.78	0.348	1.06622e-25
Hspe1	5.00544e-37	1.01459	1	0.879	6.37392e-33
Ybx1	3.48253e-46	0.99725	0.999	0.932	4.43466e-42
Tmsb4x	1.09477e-11	0.95262	0.348	0.097	1.39409e-07
C1qbp	1.47795e-45	0.947969	0.992	0.768	1.88203e-41
Npm1	3.63799e-37	0.907116	1	1	4.63262e-33
Ppp1r14b	2.25607e-43	0.906339	0.942	0.541	2.87288e-39
Ldha	7.55121e-42	0.860208	0.959	0.565	9.61571e-38
Mif	1.61579e-42	0.835838	0.982	0.705	2.05755e-38
Rbm3	1.50446e-88	0.83235	1	0.99	1.91578e-84
Nhp2	2.40568e-43	0.82569	0.996	0.816	3.06339e-39
Nme1	9.27073e-56	0.746636	0.999	0.981	1.18053e-51
Xist	4.94836e-28	0.740279	0.994	0.502	6.30125e-24
Ppia	1.02871e-34	0.697032	1	0.995	1.30995e-30
Ncl	2.08529e-26	0.696329	1	0.976	2.65541e-22
Lyar	1.8644e-33	0.66063	0.924	0.527	2.37413e-29
Mrto4	4.23031e-37	0.657784	0.955	0.667	5.38688e-33
Tomm20	1.53205e-35	0.644814	0.999	0.874	1.95091e-31
Eif4a1	1.93912e-42	0.643923	1	0.995	2.46928e-38
Gapdh	1.20196e-51	0.643756	1	0.995	1.53058e-47
Plek2	6.6107e-47	0.640084	0.954	0.536	8.41806e-43
Ssr4	1.13705e-46	0.637612	1	0.913	1.44792e-42
Rps18	2.28158e-82	0.632552	1	1	2.90536e-78
Aldoa	2.25765e-37	0.626305	0.924	0.527	2.87489e-33
Ifitm2	4.1648e-36	0.624449	0.877	0.406	5.30346e-32
Nop10	4.6488e-31	0.614243	0.977	0.783	5.91978e-27
Rpl11	7.14989e-81	0.605424	1	1	9.10467e-77
Mt1	3.67019e-20	0.599988	0.873	0.57	4.67362e-16
Eef1g	1.73549e-45	0.591637	1	1	2.20997e-41
Btf3	1.82327e-62	0.590905	1	0.995	2.32175e-58
Hist1h2ap	1.74318e-16	0.587547	0.983	0.981	2.21976e-12
Rpl32	2.54272e-76	0.58702	1	1	3.23791e-72
Polr1d	4.57913e-41	0.586367	1	0.971	5.83107e-37
Aprt	6.35424e-29	0.582835	0.824	0.454	8.09149e-25
Fos	4.12588e-30	0.573185	0.569	0.097	5.25389e-26
Cda	4.14304e-55	0.573174	0.7	0.034	5.27575e-51
Jun	3.46511e-19	0.572857	0.748	0.367	4.41247e-15
Nop58	7.64308e-30	0.566821	0.949	0.7	9.7327e-26
Rexo2	5.18996e-39	0.565075	0.999	0.981	6.6089e-35
Slc25a5	1.59154e-49	0.563635	1	0.995	2.02666e-45
Ranbp1	1.15279e-43	0.557788	1	1	1.46796e-39
Rps13	1.90474e-70	0.550883	1	1	2.42549e-66
Naca	3.67403e-54	0.549508	1	1	4.67851e-50
Rpl36	2.75546e-53	0.548333	1	1	3.5088e-49
Eif3i	2.51787e-52	0.547076	0.999	0.99	3.20625e-48
Rpl22l1	1.20762e-41	0.542254	1	0.99	1.53778e-37
Ptma	4.41015e-47	0.535774	1	1	5.61589e-43
Selenoh	4.24808e-34	0.535221	0.972	0.744	5.4095e-30
Ak2	1.22249e-31	0.529404	0.994	0.889	1.55672e-27
Hspd1	4.70055e-16	0.525658	0.979	0.874	5.98568e-12
Rpl14	7.6137e-60	0.525567	1	1	9.69529e-56
Rpl18	2.26196e-64	0.5248	1	1	2.88038e-60
Prmt1	5.53244e-29	0.518746	0.97	0.763	7.04501e-25
Fbl	7.18451e-23	0.500229	0.938	0.657	9.14876e-19
Tomm40	7.07193e-28	0.499782	0.934	0.628	9.0054e-24
Cct2	2.02815e-28	0.498563	0.994	0.966	2.58264e-24
Nt5dc2	8.70886e-27	0.497369	0.927	0.589	1.10899e-22
Gnl3	2.21209e-26	0.497356	0.861	0.478	2.81687e-22
Atp5g1	2.28072e-37	0.494556	1	0.995	2.90426e-33
Rps11	7.88177e-62	0.494132	1	1	1.00366e-57
Tmsb10	9.69055e-35	0.492758	0.685	0.159	1.234e-30
Rps17	2.49534e-46	0.490329	1	1	3.17757e-42
Mrps16	5.41598e-31	0.489701	0.985	0.899	6.89671e-27
Phb2	5.84218e-26	0.484659	0.997	0.99	7.43943e-22
Rps5	6.21814e-67	0.484192	1	1	7.91818e-63
Phb	2.09952e-31	0.482503	0.904	0.517	2.67352e-27
Ndufb5	2.58838e-27	0.478451	0.989	0.87	3.29605e-23
Srp72	7.56182e-29	0.477935	0.963	0.783	9.62922e-25
Bex4	2.02918e-19	0.472601	0.842	0.585	2.58396e-15
Rpl27a	2.73226e-70	0.472552	1	1	3.47926e-66
Cox5a	1.32309e-31	0.470316	0.999	0.99	1.68482e-27
Hint1	2.2705e-55	0.469361	1	1	2.89126e-51
Rpl30	2.16775e-58	0.46811	1	1	2.76041e-54
Snhg12	4.98932e-35	0.467514	0.786	0.295	6.3534e-31
Rps2	4.19871e-69	0.464502	1	1	5.34664e-65
Hsp90ab1	1.97619e-18	0.459365	1	1	2.51648e-14
Pebp1	2.79783e-24	0.458704	1	0.903	3.56276e-20
Rpl3	7.43284e-71	0.457402	1	1	9.46498e-67
Llph	4.57867e-25	0.456671	0.962	0.749	5.83048e-21
mt-Atp6	2.00803e-08	0.456007	0.965	0.995	0.000255703
Rps20	1.33554e-66	0.455774	1	1	1.70068e-62
Rgs10	6.22879e-24	0.449733	0.986	0.865	7.93174e-20
Eef1e1	5.81995e-26	0.448688	0.952	0.729	7.41113e-22
Park7	1.55684e-28	0.447884	1	0.966	1.98248e-24
Ndufc2	1.666e-29	0.446362	0.994	0.961	2.12148e-25
Cited4	2.65303e-20	0.442342	0.948	0.749	3.37836e-16
Slc25a4	2.64064e-29	0.438524	0.685	0.213	3.3626e-25
Mrpl20	3.54079e-33	0.437262	0.999	0.961	4.50884e-29
Nolc1	1.85413e-19	0.433291	0.904	0.633	2.36106e-15
Rsl1d1	2.27577e-24	0.432985	0.949	0.754	2.89797e-20
Rps14	4.77006e-59	0.430491	1	1	6.0742e-55
Tmem147	3.23217e-26	0.429873	0.897	0.575	4.11585e-22
Rpl7a	5.07579e-52	0.428592	1	1	6.46351e-48
Rpl10a	7.42906e-56	0.426555	1	1	9.46016e-52
Atp5c1	3.16849e-35	0.421798	0.999	0.981	4.03476e-31
Rpl24	5.74868e-60	0.42173	1	1	7.32037e-56
Rpl15	9.15547e-61	0.421219	1	1	1.16586e-56
Rpl31	2.54553e-33	0.419704	1	1	3.24147e-29
Tmem238	3.0902e-23	0.419505	0.932	0.691	3.93507e-19
Rpl4	6.44492e-41	0.419244	1	1	8.20697e-37
Rpl37	5.37015e-45	0.41404	1	1	6.83834e-41
Phgdh	6.99381e-29	0.413952	0.599	0.14	8.90591e-25
Timm8a1	7.73612e-21	0.413224	0.91	0.657	9.85117e-17
mt-Co2	1.46528e-11	0.413023	0.968	0.995	1.86589e-07
Eif5a	1.21005e-30	0.412507	1	1	1.54087e-26
Cox6b2	3.44252e-19	0.412238	0.987	0.899	4.3837e-15
Eif5b	2.47144e-20	0.412075	0.976	0.899	3.14713e-16
Eif3d	4.20006e-23	0.410831	0.997	0.932	5.34835e-19
Rpl12	6.06654e-37	0.41005	1	1	7.72513e-33
Glrx3	2.3833e-22	0.409358	0.939	0.739	3.03489e-18
Tpi1	6.38841e-19	0.408868	0.935	0.734	8.135e-15
Erh	6.23432e-27	0.407397	0.997	0.961	7.93879e-23
Rps23	2.26139e-60	0.404267	1	1	2.87965e-56
Rpl38	3.02791e-37	0.404107	1	0.995	3.85575e-33
Mrpl12	2.52329e-21	0.403448	0.969	0.778	3.21316e-17
Eif3g	5.14166e-22	0.40324	0.985	0.86	6.54739e-18
Mrpl54	8.50284e-23	0.402854	0.982	0.836	1.08275e-18
Impdh2	7.38526e-17	0.402654	0.993	0.937	9.40439e-13
Nme4	1.44646e-31	0.402487	0.718	0.213	1.84193e-27
Rps28	4.3629e-34	0.402425	1	1	5.55572e-30
Rpl37a	1.86922e-45	0.402231	1	1	2.38026e-41
Polr2f	2.46165e-22	0.401691	0.987	0.884	3.13466e-18
Srm	1.88545e-19	0.401659	0.514	0.145	2.40093e-15
Gm32051	9.19982e-34	0.400596	0.815	0.333	1.1715e-29
Crlf1	1.36078e-30	0.399855	0.645	0.169	1.73282e-26
Pgls	3.25568e-22	0.399048	0.98	0.86	4.14578e-18
Mt2	3.05559e-14	0.398057	0.632	0.329	3.89099e-10
Mrpl30	1.46866e-25	0.395837	0.992	0.971	1.8702e-21
Atp5g2	4.3915e-15	0.395629	1	0.981	5.59214e-11
Stard10	2.45616e-22	0.395018	0.993	0.976	3.12767e-18
Rwdd1	3.4095e-21	0.392742	0.907	0.614	4.34166e-17
Slc25a3	5.05141e-28	0.392521	1	1	6.43247e-24
Gpi1	3.03909e-17	0.391675	0.763	0.391	3.86998e-13
Cct3	1.03245e-17	0.391482	0.99	0.903	1.31473e-13
Timm17a	8.31838e-27	0.390369	0.985	0.874	1.05926e-22
Rfesd	1.63248e-20	0.390337	0.975	0.816	2.0788e-16
Snrpg	6.42574e-28	0.388723	0.999	0.986	8.18254e-24
Rpl13	1.50085e-63	0.387576	1	1	1.91118e-59
Rpl13a	1.02846e-30	0.386255	0.999	1	1.30964e-26
Atp1b2	1.61753e-21	0.385824	0.776	0.425	2.05976e-17
Eno1	9.64385e-24	0.383243	0.883	0.536	1.22805e-19
Srgn	5.34703e-10	0.382923	0.862	0.604	6.80891e-06
Jund	1.08013e-14	0.382745	0.997	0.952	1.37544e-10
Pa2g4	2.76342e-20	0.381621	0.999	0.966	3.51894e-16
Rpl36al	6.71741e-29	0.38018	1	0.995	8.55395e-25
Pdcd5	1.49449e-20	0.378763	0.994	0.947	1.90308e-16
Serbp1	2.34042e-32	0.377922	1	1	2.98029e-28
Mrps18b	6.46391e-22	0.377707	0.842	0.498	8.23114e-18
Snrpa	2.19672e-21	0.376309	0.934	0.657	2.7973e-17
Erp29	8.72461e-15	0.375089	0.996	0.961	1.11099e-10
Cct5	5.10508e-21	0.374297	1	0.981	6.5008e-17
Rpl19	4.68373e-61	0.374184	1	1	5.96426e-57
Rplp0	2.18377e-68	0.373006	1	1	2.78082e-64
Ndufs3	1.58858e-24	0.372185	0.997	0.928	2.0229e-20
Mrps15	1.21996e-21	0.372035	0.945	0.676	1.5535e-17
Eif2s1	6.97605e-25	0.370215	0.997	0.952	8.88331e-21
Mrps34	4.13131e-22	0.369069	0.959	0.739	5.26081e-18
Smim4	1.25785e-23	0.367954	0.931	0.638	1.60174e-19
Snrpd2	2.48976e-23	0.367601	0.999	0.976	3.17046e-19
Gstp1	1.19977e-18	0.365791	0.961	0.71	1.52779e-14
Ctsz	4.42847e-28	0.364007	0.821	0.329	5.63922e-24
Ppa1	3.28594e-23	0.363678	0.845	0.512	4.18431e-19
Mrps24	5.41127e-23	0.362028	0.997	0.986	6.89072e-19
H2-K1	2.27034e-12	0.361558	0.946	0.758	2.89106e-08
Suclg1	3.45392e-20	0.360969	0.889	0.594	4.39822e-16
Gar1	1.62908e-21	0.35874	0.804	0.406	2.07448e-17
Dbi	3.07027e-18	0.358462	0.976	0.821	3.90969e-14
Etfb	1.79463e-19	0.358037	0.976	0.836	2.28528e-15
Sdsl	1.25955e-23	0.355551	0.787	0.367	1.60391e-19
Rps9	3.30201e-54	0.355032	1	1	4.20479e-50
Set	2.50102e-12	0.354591	0.997	0.995	3.1848e-08
Cox7c	4.03854e-33	0.353931	1	0.995	5.14267e-29
Hspa9	1.80962e-17	0.353676	0.837	0.522	2.30437e-13
Cct8	4.96768e-18	0.353181	0.999	0.976	6.32584e-14
Eif3e	9.62814e-21	0.352721	0.993	0.961	1.22605e-16
Hspa8	6.67153e-11	0.351943	1	1	8.49553e-07
Cct7	1.48724e-19	0.351448	1	0.986	1.89385e-15
Rpl28	2.13487e-61	0.349884	1	1	2.71854e-57
Clta	1.12172e-24	0.348948	0.997	0.966	1.42839e-20
Ftsj3	4.44793e-23	0.347701	0.735	0.329	5.66399e-19
Cycs	7.09071e-23	0.345473	1	0.986	9.02931e-19
Dad1	2.46254e-21	0.343358	0.999	0.971	3.1358e-17
Chchd10	1.66351e-18	0.343029	0.992	0.966	2.11831e-14
Uchl3	5.0806e-23	0.343025	0.848	0.488	6.46964e-19
Wdr18	4.5186e-23	0.342881	0.896	0.589	5.75398e-19
Rpl26	3.59547e-45	0.342764	1	1	4.57847e-41
Psma5	4.72123e-20	0.34212	0.997	0.971	6.01201e-16
mt-Co3	1.02813e-07	0.341643	0.976	0.995	0.00130922
Drap1	1.92806e-20	0.340443	0.965	0.797	2.45519e-16
Rpf2	7.05042e-29	0.340102	0.734	0.266	8.97801e-25
Rpl34	1.66784e-43	0.33963	1	1	2.12383e-39
Prelid1	2.30052e-17	0.339614	0.983	0.855	2.92949e-13
Rpl35	4.16186e-29	0.339342	1	0.995	5.29971e-25
Cdk4	3.88636e-12	0.33909	0.993	0.923	4.94889e-08
Rps27a	2.5061e-56	0.339039	1	1	3.19126e-52
Prdx6	1.55748e-13	0.33901	0.996	0.961	1.98329e-09
Ube2m	3.02659e-17	0.338312	0.994	0.928	3.85406e-13
Eef1b2	1.2822e-37	0.338056	1	1	1.63275e-33
Snu13	1.12558e-17	0.337134	0.999	0.986	1.43332e-13
Rpl9	9.35315e-55	0.336017	1	1	1.19103e-50
Timm8b	1.33188e-19	0.334755	0.992	0.899	1.69602e-15
Snrpf	2.01655e-20	0.33401	1	0.995	2.56787e-16
Psmb2	1.93474e-18	0.333517	0.997	0.966	2.46369e-14
Tomm5	1.21287e-14	0.333097	0.861	0.609	1.54446e-10
Idh3a	8.19992e-18	0.331259	0.934	0.744	1.04418e-13
Rpl36a	6.31639e-35	0.330824	1	1	8.0433e-31
Rps3	1.03942e-57	0.330106	1	1	1.3236e-53
Prpf31	2.10109e-23	0.329899	0.866	0.517	2.67553e-19
Txn2	1.47973e-17	0.329536	0.999	0.932	1.88429e-13
1810037I17Rik	4.02747e-17	0.329517	0.999	0.971	5.12859e-13
Abracl	1.43784e-14	0.328514	0.959	0.768	1.83094e-10
Rps19	3.30969e-54	0.328284	1	1	4.21455e-50
Mphosph10	2.59118e-19	0.32773	0.876	0.541	3.29961e-15
Trmt112	2.52666e-14	0.327576	0.963	0.807	3.21745e-10
H1f0	2.21726e-13	0.327065	0.301	0.048	2.82346e-09
Ndufa8	6.10586e-19	0.325117	0.993	0.908	7.7752e-15
Junb	5.43601e-12	0.324025	0.873	0.575	6.92222e-08
Mrpl18	1.99757e-22	0.323314	0.997	0.99	2.54371e-18
Prdx4	9.97198e-18	0.323249	0.955	0.758	1.26983e-13
Tagln2	1.54783e-14	0.323134	0.345	0.063	1.97101e-10
Arhgdig	3.00396e-25	0.323109	0.569	0.15	3.82525e-21
Atic	3.9008e-19	0.322668	0.745	0.377	4.96728e-15
Selenow	1.17652e-12	0.320293	0.993	0.937	1.49817e-08
Rpsa	4.72134e-51	0.318323	1	1	6.01215e-47
Ndufv2	1.36514e-18	0.317806	0.994	0.976	1.73837e-14
Mak16	5.65853e-19	0.317788	0.846	0.527	7.20558e-15
Rps6	1.92032e-44	0.317693	1	1	2.44533e-40
Nop56	1.09867e-15	0.317633	0.993	0.874	1.39905e-11
Rpl6	1.56235e-36	0.317523	1	1	1.9895e-32
Timm13	5.26526e-16	0.316636	0.997	0.981	6.70479e-12
Snrpa1	5.41376e-16	0.316513	0.993	0.923	6.89389e-12
Psma4	1.11811e-17	0.315725	0.993	0.947	1.4238e-13
Psma7	3.9922e-18	0.31558	1	0.986	5.08366e-14
Rpl17	2.43677e-39	0.315327	1	1	3.10299e-35
Neat1	9.31649e-14	0.313117	0.787	0.473	1.18636e-09
Rps27l	6.78796e-20	0.31254	1	1	8.64379e-16
Tmem160	9.84431e-20	0.312234	0.903	0.609	1.25357e-15
Ndufa10	2.36211e-16	0.311814	0.993	0.889	3.00792e-12
Clpp	7.08113e-18	0.311794	0.927	0.599	9.01711e-14
Cox5b	2.11413e-25	0.311319	0.999	1	2.69214e-21
Lap3	1.36064e-23	0.310877	0.577	0.155	1.73264e-19
Lsm5	6.47413e-16	0.310802	0.951	0.812	8.24416e-12
Crip1	1.20981e-19	0.310725	0.739	0.338	1.54057e-15
Hmgn1	1.595e-10	0.310413	0.949	0.792	2.03107e-06
Clint1	3.05412e-17	0.310176	0.869	0.575	3.88912e-13
Sssca1	5.18364e-21	0.309642	0.597	0.198	6.60085e-17
1700097N02Rik	9.20172e-24	0.309433	0.466	0.072	1.17175e-19
Adk	2.08508e-16	0.306639	0.925	0.643	2.65514e-12
Rpl35a	3.81038e-36	0.306345	1	1	4.85214e-32
Exosc5	1.48836e-18	0.305829	0.894	0.565	1.89528e-14
Ddx39	1.27754e-17	0.305769	0.997	0.971	1.62681e-13
Krtcap2	1.45535e-14	0.304403	0.762	0.444	1.85324e-10
Cops5	2.87563e-19	0.304228	0.985	0.908	3.66183e-15
Cenpx	2.43462e-14	0.303559	0.979	0.865	3.10025e-10
Eci2	1.33105e-13	0.303241	0.949	0.768	1.69496e-09
Romo1	6.78859e-15	0.301571	0.989	0.884	8.64459e-11
Pgk1	7.18687e-17	0.30157	0.868	0.57	9.15176e-13
Rps26	6.28418e-33	0.301162	1	1	8.00228e-29
Chchd1	2.73502e-14	0.301127	0.987	0.899	3.48277e-10
Rpl18a	2.84921e-45	0.300758	1	1	3.62819e-41
Mrpl57	1.07697e-17	0.299768	0.996	0.942	1.37141e-13
Ssr2	1.44293e-09	0.299329	0.939	0.812	1.83742e-05
Mrps26	2.26545e-16	0.29905	0.923	0.671	2.88483e-12
Gm47283	8.89802e-09	0.297979	0.892	0.729	0.000113307
Trp53	6.76e-15	0.296382	0.962	0.836	8.60818e-11
Minos1	2.22247e-19	0.296108	0.999	0.976	2.83009e-15
Eif2s3x	3.45101e-16	0.295734	0.913	0.652	4.39452e-12
Mrpl35	5.37225e-15	0.295204	0.979	0.816	6.84102e-11
Ube2e1	1.1009e-28	0.294986	0.549	0.082	1.40188e-24
Fuca2	4.10064e-19	0.294153	0.732	0.343	5.22175e-15
Ppan	4.74114e-17	0.294148	0.668	0.304	6.03737e-13
Noc4l	4.78828e-20	0.293873	0.783	0.415	6.0974e-16
Bola2	8.02646e-16	0.293833	0.963	0.768	1.02209e-11
Bcl11a	2.72656e-12	0.2936	0.797	0.527	3.472e-08
Hnrnpa1	4.28793e-11	0.293243	1	0.995	5.46025e-07
Cct4	4.37332e-13	0.292628	0.999	0.957	5.56898e-09
Psmd3	4.59868e-13	0.292446	0.982	0.86	5.85596e-09
Acbd6	1.37225e-16	0.291905	0.938	0.7	1.74742e-12
Psma3	6.2094e-19	0.291778	0.999	0.986	7.90706e-15
Mrpl36	6.84827e-13	0.291096	0.914	0.72	8.72059e-09
Sub1	4.32058e-16	0.291091	1	0.986	5.50183e-12
Unc50	1.52416e-16	0.29082	0.945	0.715	1.94087e-12
Mrps5	1.13073e-16	0.28979	0.92	0.671	1.43987e-12
Sec11c	5.26437e-14	0.289023	0.994	0.923	6.70365e-10
Cpd	5.16541e-23	0.289015	0.631	0.203	6.57764e-19
U2af1	1.36097e-17	0.288992	0.997	0.986	1.73306e-13
Timm10	6.07761e-21	0.288196	0.71	0.3	7.73923e-17
Rps10	4.00171e-47	0.287693	1	1	5.09578e-43
Gm16286	9.87871e-16	0.287444	0.985	0.85	1.25795e-11
Bola1	3.04755e-17	0.286912	0.939	0.72	3.88075e-13
Cfdp1	2.63353e-14	0.286286	0.966	0.865	3.35354e-10
Bax	1.54538e-12	0.286215	0.958	0.836	1.96788e-08
Mdh2	8.89319e-16	0.286098	0.999	0.986	1.13246e-11
Mrpl17	1.21958e-15	0.285918	0.951	0.749	1.55302e-11
Erfe	5.03739e-29	0.285732	0.608	0.13	6.41461e-25
Pdap1	5.96949e-14	0.285175	0.999	0.976	7.60155e-10
Gmpr	1.29037e-17	0.284858	0.282	0	1.64315e-13
Prdx5	3.65026e-13	0.284434	0.835	0.541	4.64824e-09
Spcs2	8.24404e-15	0.284173	0.99	0.942	1.0498e-10
Psmd7	3.96384e-16	0.283703	0.994	0.981	5.04755e-12
Rpl10	4.36838e-28	0.283112	1	1	5.5627e-24
Emc6	8.40324e-15	0.283048	0.968	0.874	1.07007e-10
Vdac2	2.85653e-12	0.282501	0.996	0.971	3.6375e-08
Atp5g3	3.21878e-17	0.281679	0.997	0.99	4.0988e-13
D8Ertd738e	7.55742e-20	0.281166	0.999	0.995	9.62362e-16
Nudc	1.63419e-13	0.281089	0.996	0.942	2.08098e-09
Apex1	1.03779e-15	0.280718	0.683	0.343	1.32152e-11
Nudcd2	2.4291e-14	0.280672	0.946	0.758	3.09322e-10
2310039H08Rik	4.9747e-21	0.280419	0.718	0.304	6.33478e-17
Fau	9.35103e-38	0.280062	1	1	1.19076e-33
Rbx1	5.50292e-16	0.279313	0.999	0.99	7.00742e-12
Rack1	8.69289e-33	0.279156	1	1	1.10695e-28
Grpel1	1.23994e-13	0.27854	0.985	0.894	1.57894e-09
Hacd1	3.6527e-15	0.278483	0.817	0.517	4.65135e-11
Eif3l	5.30677e-13	0.27847	0.994	0.874	6.75764e-09
Rpl5	5.09872e-23	0.277752	1	1	6.49271e-19
Exosc3	2.59932e-14	0.275673	0.91	0.667	3.30998e-10
Sfxn1	4.45211e-11	0.274478	0.938	0.802	5.66931e-07
Idh2	2.93212e-18	0.273931	0.832	0.459	3.73376e-14
Ruvbl2	3.79275e-15	0.2737	0.755	0.435	4.82969e-11
Pycr2	4.71692e-12	0.273231	0.99	0.913	6.00653e-08
Mrps33	4.11917e-14	0.273032	0.958	0.802	5.24535e-10
Snrpb	7.70804e-18	0.272282	1	0.99	9.81542e-14
Emc2	1.23495e-19	0.272209	0.804	0.435	1.57258e-15
Emp3	6.70269e-17	0.271706	0.476	0.13	8.53521e-13
Rpl8	7.30022e-42	0.271403	1	1	9.2961e-38
1810022K09Rik	1.24996e-11	0.270518	0.941	0.773	1.5917e-07
Ndufa12	1.85847e-13	0.270281	0.994	0.952	2.36658e-09
Rrs1	1.36838e-20	0.27014	0.601	0.198	1.74249e-16
Aimp1	1.35294e-13	0.269573	0.976	0.874	1.72283e-09
Ruvbl1	3.13448e-11	0.269105	0.918	0.686	3.99145e-07
Mcts1	1.90201e-17	0.268682	0.756	0.382	2.42203e-13
Capzb	1.42448e-12	0.267047	0.977	0.86	1.81393e-08
Isyna1	1.41456e-15	0.266589	0.782	0.478	1.8013e-11
Psmb3	4.66129e-13	0.266231	0.994	0.976	5.93569e-09
Gtpbp4	1.23507e-15	0.266096	0.773	0.449	1.57274e-11
Mthfd2	3.10947e-15	0.266066	0.983	0.807	3.95959e-11
Rrp1	8.67528e-13	0.265972	0.982	0.831	1.10471e-08
Rps15a	2.37769e-36	0.265142	1	1	3.02775e-32
Gdf3	1.8607e-23	0.264525	0.496	0.082	2.36941e-19
Naa10	2.44457e-11	0.264438	0.958	0.797	3.11292e-07
Rtraf	6.54573e-13	0.263517	0.994	0.961	8.33533e-09
Rps12-ps3	3.42924e-14	0.263304	0.965	0.802	4.3668e-10
Vdac1	1.1991e-10	0.262613	0.993	0.957	1.52693e-06
Ssbp4	4.27124e-13	0.262509	0.861	0.575	5.439e-09
Ptger3	6.43359e-30	0.261401	0.542	0.068	8.19253e-26
G3bp1	1.0266e-11	0.260282	0.99	0.932	1.30727e-07
Fmc1	2.90364e-14	0.260084	0.908	0.691	3.6975e-10
Uqcrc2	8.40318e-11	0.258484	0.985	0.923	1.07006e-06
Aasdhppt	9.7672e-17	0.258076	0.876	0.594	1.24376e-12
Eif2b1	1.51066e-15	0.257042	0.796	0.483	1.92367e-11
Dnajc2	1.29662e-13	0.25693	0.759	0.435	1.65112e-09
Cox7b	8.58472e-16	0.256862	1	0.99	1.09318e-11
Arpp19	1.3845e-12	0.256313	0.993	0.928	1.76302e-08
Rcc2	1.12178e-11	0.25607	0.958	0.802	1.42847e-07
Htra2	1.44934e-12	0.25548	0.928	0.729	1.84559e-08
Dnajc15	4.98454e-18	0.25524	0.745	0.411	6.34731e-14
Ebp	3.36223e-14	0.255184	0.862	0.575	4.28147e-10
Mettl1	1.086e-21	0.254732	0.462	0.077	1.38291e-17
Psma2	1.47629e-15	0.254472	1	0.99	1.87991e-11
Ube2l3	1.08957e-16	0.254248	0.997	0.971	1.38746e-12
Noa1	1.46135e-17	0.253813	0.683	0.329	1.86088e-13
Nfu1	2.16765e-14	0.251567	0.866	0.536	2.76028e-10
Esf1	9.67209e-15	0.250786	0.876	0.623	1.23164e-10
Eif3k	1.72324e-19	0.250531	1	1	2.19438e-15
Pdcd10	2.48933e-13	0.250431	0.972	0.841	3.16991e-09
