# Supplementary material for: Leukemia-expanded splenic CD81+ erythroblasts potentiate disease progression in mice by reshaping leukemic cell metabolism
Source: J Clin Invest. 2025 Dec 15;135(24):e193082. doi: 10.1172/JCI193082 (PMC12700549; doi:10.1172/JCI193082)
Supplement: Supplemental table 2 [file jci-135-193082-s210.xlsx]

## Sheet: Supplemental Table 2
Supplemental Table 2	Signature genes of C2
	p_val	avg_log2FC	pct.1	pct.2	p_val_adj
Apol11b	0	1.87186	0.838	0.449	0
Rps18	0	1.57865	0.96	0.82	0
Rps2	0	1.53221	0.99	0.912	0
Rpl32	0	1.44037	0.971	0.837	0
Rps20	0	1.43108	0.962	0.809	0
Rpsa	0	1.36619	0.995	0.927	0
Rpl12	0	1.32012	0.929	0.707	0
Rpl10a	0	1.2858	0.957	0.793	0
Rps23	0	1.21817	0.978	0.874	0
Rpl27a	0	1.20902	0.989	0.908	0
Rps5	0	1.20134	0.991	0.912	0
Eef1b2	0	1.19106	0.916	0.68	0
Rpl11	0	1.16119	0.984	0.881	0
Rpl26	0	1.14681	0.978	0.865	0
Rplp0	0	1.131	0.999	0.98	0
Rpl13	0	1.12477	0.996	0.973	0
Rpl30	0	1.11706	0.942	0.768	0
Cox6b2	0	1.11312	0.876	0.399	0
Rplp1	0	1.10915	0.985	0.933	0
Rpl35	0	1.10446	0.98	0.817	0
Rpl36a	0	1.09964	0.904	0.655	0
Rps6	0	1.09562	0.985	0.892	0
Rpl36	0	1.09499	0.933	0.726	0
Rpl22l1	0	1.08801	0.901	0.612	0
Rps10	0	1.08054	0.994	0.946	0
Rpl15	0	1.07518	0.986	0.891	0
Rpl17	0	1.0635	0.987	0.906	0
Gapdh	0	1.05622	0.841	0.432	0
Rpl37a	0	1.05617	0.977	0.828	0
Rps27a	0	1.05508	0.986	0.932	0
Rps14	0	1.04831	0.988	0.908	0
Rps13	0	1.04447	0.969	0.848	0
Rps21	0	1.0349	0.967	0.798	0
Rps4x	0	1.03367	0.978	0.857	0
Rps9	0	1.03364	0.988	0.922	0
Rpl29	0	1.03018	0.971	0.813	0
Rps19	0	1.02958	0.997	0.95	0
Hist1h2ap	0	1.02824	0.992	0.979	0
Rack1	0	1.02103	0.97	0.842	0
Rpl23	0	1.01993	0.984	0.915	0
Rps28	0	1.01441	0.909	0.634	0
Rps7	0	0.999797	0.991	0.932	0
Rps25	0	0.994191	0.942	0.771	0
Rps12	0	0.993922	0.982	0.935	0
Rps3	0	0.991494	0.998	0.964	0
Rpl7	0	0.985765	0.991	0.904	0
Rpl9	0	0.98563	0.992	0.935	0
Rbm3	0	0.98197	0.996	0.909	0
Rpl18	0	0.979698	0.977	0.886	0
Rpl28	0	0.978661	0.997	0.967	0
Rpl37	0	0.975255	0.982	0.864	0
Rpl14	8.28067e-234	0.943108	0.954	0.854	1.05446e-229
Rps8	3.3465e-305	0.929857	0.985	0.933	4.26143e-301
Eef1a1	0	0.924627	0.986	0.92	0
Rpl34	0	0.924536	0.986	0.887	0
Rpl3	0	0.924479	0.982	0.918	0
Rps15a	0	0.921954	0.993	0.924	0
Rps11	0	0.917896	0.975	0.88	0
Rpl19	0	0.917154	0.997	0.961	0
Rpl8	0	0.904746	0.993	0.968	0
Rpl10	0	0.904003	0.964	0.861	0
Rps3a1	0	0.896524	0.999	0.977	0
Rpl38	0	0.896095	0.965	0.779	0
Rpl22	0	0.886889	0.933	0.746	0
Rps17	0	0.884805	0.952	0.767	0
Rps24	0	0.871617	0.997	0.961	0
Rpl4	0	0.871227	0.943	0.751	0
Rpl18a	0	0.868086	0.993	0.954	0
Rpl6	0	0.867063	0.994	0.948	0
Rps26	0	0.861856	0.991	0.947	0
Rpl5	3.52221e-288	0.85814	0.908	0.734	4.48519e-284
Rpl41	0	0.796208	1	0.988	0
Rpl31	0	0.795336	0.87	0.603	0
Rpl35a	0	0.793811	0.992	0.927	0
Rpl24	0	0.789857	0.991	0.933	0
Rps16	0	0.764291	1	0.983	0
Pnpo	0	0.761838	0.874	0.503	0
Gm10076	0	0.761106	0.961	0.673	0
Rpl39	0	0.756145	0.985	0.905	0
Rplp2	0	0.734582	0.995	0.953	0
Eef1g	2.96585e-302	0.730909	0.715	0.392	3.77671e-298
Rps27	2.49481e-247	0.730111	0.944	0.795	3.1769e-243
Rpl21	0	0.715343	0.999	0.975	0
Rpl7a	5.12741e-263	0.69074	0.989	0.91	6.52925e-259
Fau	0	0.687625	0.999	0.975	0
Rps29	0	0.681879	0.999	0.97	0
Rps15	9.38187e-269	0.68098	0.967	0.858	1.19469e-264
Eif3i	0	0.671305	0.796	0.435	0
Naca	3.43914e-233	0.659095	0.948	0.778	4.3794e-229
Uba52	0	0.622379	0.991	0.857	0
Rpl13a	2.75565e-286	0.576757	0.712	0.383	3.50905e-282
Gstm5	7.7451e-268	0.574698	0.755	0.431	9.86261e-264
Eif3f	2.47644e-221	0.559982	0.809	0.554	3.1535e-217
Rpl23a	2.8392e-216	0.537266	0.964	0.866	3.61544e-212
Nme1	1.76807e-215	0.533112	0.43	0.171	2.25146e-211
Cox6c	6.22385e-279	0.529424	0.976	0.831	7.92545e-275
Plek2	0	0.520613	0.931	0.628	0
Clic1	1.24923e-259	0.513601	0.726	0.392	1.59077e-255
Hint1	1.89319e-280	0.512523	0.985	0.864	2.41079e-276
Eif3h	2.42898e-257	0.51068	0.863	0.588	3.09306e-253
Cox7c	9.28425e-241	0.508517	0.97	0.843	1.18226e-236
Gmpr	0	0.505068	0.328	0	0
Cox4i1	0	0.503754	0.997	0.955	0
Ftl1	0	0.490121	1	0.999	0
Atp5e	5.2567e-205	0.484564	0.948	0.776	6.69389e-201
Eif3k	6.91566e-222	0.480947	0.925	0.738	8.8064e-218
Pim1	4.21493e-203	0.472807	0.931	0.746	5.3673e-199
Tma7	9.11959e-166	0.471961	0.87	0.647	1.16129e-161
Hsp90ab1	2.00924e-116	0.469129	0.777	0.555	2.55857e-112
Tpt1	0	0.453941	1	0.998	0
Btf3	4.8861e-151	0.453622	0.973	0.861	6.22196e-147
Uqcrh	2.41362e-235	0.450277	0.977	0.871	3.07351e-231
Apol11a	1.04444e-279	0.448811	0.248	0.025	1.32999e-275
Rpl27	1.24846e-170	0.439268	0.838	0.596	1.5898e-166
Cox7b	1.41076e-181	0.436895	0.835	0.58	1.79646e-177
Cox8a	8.00956e-235	0.436632	0.993	0.924	1.01994e-230
Atp5g1	1.74923e-120	0.434708	0.634	0.412	2.22747e-116
Selenow	7.9593e-235	0.426194	0.677	0.367	1.01354e-230
1810037I17Rik	2.71739e-195	0.420507	0.971	0.801	3.46032e-191
Srp72	0	0.415009	0.573	0.215	0
Chchd10	1.64867e-206	0.413299	0.904	0.666	2.09941e-202
Cox5b	4.33186e-150	0.412898	0.976	0.868	5.51619e-146
Hist1h2bc	5.03162e-89	0.404266	0.842	0.642	6.40727e-85
Atp5l	9.61255e-188	0.40138	0.965	0.816	1.22406e-183
Hist1h3e	5.71051e-191	0.40085	0.838	0.568	7.27176e-187
Cox6b1	3.08389e-147	0.400002	0.945	0.797	3.92703e-143
Park7	3.98761e-185	0.394192	0.536	0.271	5.07783e-181
Stard10	5.53929e-139	0.385707	0.512	0.279	7.05373e-135
Esd	8.67701e-181	0.37692	0.768	0.492	1.10493e-176
Rexo2	9.5382e-163	0.37555	0.831	0.584	1.21459e-158
Atp5c1	1.20931e-150	0.37493	0.869	0.652	1.53993e-146
H2afj	3.47671e-192	0.374858	0.985	0.879	4.42725e-188
Ube2c	4.63441e-108	0.374441	0.997	0.986	5.90146e-104
Atp5b	1.24409e-119	0.373614	0.993	0.932	1.58423e-115
Slc25a5	2.79588e-118	0.370937	0.862	0.661	3.56028e-114
Dbi	5.51558e-306	0.3701	0.471	0.146	7.02354e-302
Rfesd	2.2268e-237	0.358651	0.499	0.201	2.8356e-233
Glo1	9.43323e-146	0.35739	0.826	0.584	1.20123e-141
Prdx6	1.46831e-212	0.353652	0.554	0.257	1.86975e-208
Nacad	2.06217e-271	0.349621	0.413	0.116	2.62596e-267
Ier3	5.4456e-283	0.346387	0.313	0.055	6.93442e-279
Hist1h2bj	4.25768e-208	0.34548	0.81	0.498	5.42173e-204
Atp5h	3.72793e-132	0.344593	0.994	0.945	4.74715e-128
Noct	2.65285e-286	0.343908	0.593	0.239	3.37814e-282
Car1	1.46965e-42	0.342591	0.6	0.461	1.87145e-38
Cox7a2	2.38858e-164	0.339947	0.986	0.886	3.04162e-160
mt-Co3	3.68044e-37	0.338166	0.937	0.979	4.68667e-33
Ndufb11	9.73541e-177	0.333305	0.956	0.78	1.23971e-172
Snrpd2	1.70415e-109	0.331812	0.663	0.442	2.17007e-105
Ctsf	2.29213e-234	0.329858	0.624	0.291	2.9188e-230
Rpl36al	5.34086e-108	0.329839	0.76	0.539	6.80105e-104
Bex4	2.72363e-187	0.326345	0.501	0.229	3.46827e-183
Taldo1	2.58053e-162	0.323945	0.987	0.889	3.28605e-158
Polr1d	2.29991e-159	0.320223	0.678	0.405	2.9287e-155
Gm32051	0	0.318623	0.415	0.1	0
Atp5d	7.60776e-134	0.314302	0.983	0.877	9.68772e-130
Jpt1	3.39345e-150	0.314028	0.938	0.731	4.32122e-146
Ndufb8	2.02008e-99	0.313372	0.814	0.613	2.57237e-95
Npm1	3.9646e-95	0.31258	0.655	0.437	5.04852e-91
Ndufa13	2.70572e-121	0.311187	0.854	0.638	3.44546e-117
Atp5o.1	1.96366e-101	0.31108	0.958	0.82	2.50053e-97
Tecr	2.12008e-121	0.310928	0.832	0.608	2.69971e-117
Hist1h3a	7.45355e-203	0.307584	0.666	0.347	9.49136e-199
Rps12-ps3	7.09568e-262	0.304561	0.448	0.147	9.03563e-258
Ppia	2.95408e-22	0.304527	0.757	0.654	3.76173e-18
Mrps34	1.42673e-220	0.304361	0.515	0.217	1.8168e-216
4930523C07Rik	3.05149e-212	0.301952	0.624	0.305	3.88577e-208
Pomp	3.54189e-152	0.300881	0.61	0.338	4.51024e-148
Atp5f1	5.18536e-100	0.30001	0.977	0.884	6.60303e-96
Eif3e	6.76562e-147	0.299772	0.641	0.377	8.61534e-143
Kmt5c	5.08522e-258	0.299427	0.451	0.151	6.47552e-254
Psmb2	2.20429e-152	0.298377	0.63	0.363	2.80695e-148
Pycr2	3.16232e-134	0.298319	0.809	0.582	4.0269e-130
Arpp19	8.9429e-161	0.294455	0.724	0.432	1.13879e-156
Gm11808	1.43022e-174	0.293579	0.728	0.429	1.82125e-170
Rgs10	2.20474e-190	0.292152	0.563	0.272	2.80751e-186
Cct7	3.93876e-126	0.292106	0.803	0.561	5.01561e-122
Mt1	1.0152e-149	0.289724	0.236	0.064	1.29275e-145
Hbq1b	6.6165e-90	0.288182	0.843	0.651	8.42545e-86
Lsm4	4.02035e-87	0.285562	0.762	0.567	5.11951e-83
Mrpl20	2.05326e-123	0.285325	0.887	0.697	2.61462e-119
Nsa2	9.26067e-139	0.281786	0.631	0.377	1.17925e-134
Eef1d	1.67325e-147	0.281575	0.995	0.954	2.13071e-143
Smim5	6.81926e-157	0.281489	0.59	0.321	8.68365e-153
Fabp5	3.78559e-245	0.277365	0.185	0.007	4.82057e-241
Hist1h2ae	1.98662e-85	0.275928	0.971	0.965	2.52976e-81
Cox7a2l	6.4911e-133	0.274288	0.756	0.496	8.26576e-129
Ndufs3	7.6175e-139	0.273819	0.573	0.326	9.70013e-135
Fdps	7.40504e-189	0.273425	0.494	0.218	9.42958e-185
Mrps14	2.08073e-100	0.271389	0.669	0.459	2.6496e-96
Minos1	1.14247e-80	0.271312	0.882	0.716	1.45482e-76
Uqcr11	2.04753e-79	0.271196	0.848	0.665	2.60732e-75
mt-Co2	4.77315e-31	0.269167	0.914	0.975	6.07812e-27
Cish	1.04358e-237	0.266855	0.44	0.149	1.32889e-233
Snrpg	6.36731e-71	0.266661	0.8	0.616	8.10813e-67
Ndufb10	6.1915e-71	0.26488	0.876	0.716	7.88425e-67
Ndufa2	9.16104e-95	0.26468	0.89	0.696	1.16657e-90
mt-Atp6	1.41095e-13	0.262048	0.917	0.978	1.7967e-09
Ndufv2	1.63692e-106	0.261857	0.795	0.566	2.08445e-102
Gm10073	1.34997e-218	0.26178	0.446	0.165	1.71905e-214
Pfdn5	2.11389e-115	0.261738	0.795	0.566	2.69182e-111
Mrpl30	7.92693e-118	0.260691	0.652	0.412	1.00941e-113
Eif5b	1.38019e-137	0.260273	0.59	0.332	1.75753e-133
Clta	7.28362e-92	0.260045	0.844	0.647	9.27496e-88
Atp5g3	8.18362e-86	0.258282	0.856	0.663	1.0421e-81
Timm8b	7.74769e-124	0.257663	0.662	0.412	9.86591e-120
Ndufa4	1.30034e-65	0.257236	0.968	0.872	1.65585e-61
Txn1	4.9283e-90	0.25682	0.982	0.882	6.27569e-86
Ndufa3	4.36128e-118	0.255643	0.736	0.485	5.55365e-114
Mdh2	2.28621e-92	0.254277	0.885	0.7	2.91126e-88
Hist1h2ac	2.22269e-133	0.254	0.617	0.351	2.83038e-129
Tnfrsf13c	1.9886e-299	0.253628	0.228	0.011	2.53228e-295
Slc25a3	5.52046e-68	0.25267	0.846	0.667	7.02976e-64
Dynll1	3.20401e-60	0.250649	0.934	0.802	4.07998e-56
Prdx1	1.66555e-91	0.250268	0.674	0.454	2.12091e-87
