# Supplementary material for: Leukemia-expanded splenic CD81+ erythroblasts potentiate disease progression in mice by reshaping leukemic cell metabolism
Source: J Clin Invest. 2025 Dec 15;135(24):e193082. doi: 10.1172/JCI193082 (PMC12700549; doi:10.1172/JCI193082)
Supplement: Supplemental table 3 [file jci-135-193082-s211.xlsx]

## Sheet: Supplemental Table 3
Supplemental Table 3	Signature genes of C3
	p_val	avg_log2FC	pct.1	pct.2	p_val_adj
Apol11b	0	2.21131	0.858	0.453	0
Rpsa	2.77415e-203	1.31602	0.911	0.641	3.5326e-199
Rps4x	1.40016e-174	1.22485	0.792	0.468	1.78297e-170
Cox6b2	3.26027e-300	1.03397	0.654	0.156	4.15163e-296
Rplp0	3.46425e-107	1.02154	0.988	0.945	4.41138e-103
Rps20	1.42704e-115	0.967077	0.723	0.441	1.8172e-111
Rbm3	0	0.939483	0.978	0.735	0
Rps24	5.57616e-112	0.892338	0.953	0.849	7.10068e-108
Hist1h2ap	1.10428e-71	0.870973	0.956	0.941	1.40619e-67
Rpl41	2.69207e-210	0.843759	0.997	0.953	3.42808e-206
Rplp1	6.03027e-59	0.838662	0.858	0.727	7.67894e-55
Rpl7	2.61864e-146	0.819699	0.927	0.725	3.33458e-142
Rps2	3.27798e-78	0.769227	0.874	0.704	4.17418e-74
Rpl29	5.65169e-147	0.748428	0.794	0.464	7.19686e-143
Pnpo	3.1362e-186	0.743323	0.838	0.463	3.99364e-182
Rpl35	6.11999e-147	0.740331	0.836	0.539	7.7932e-143
Rps10	3.46214e-106	0.733027	0.96	0.827	4.40869e-102
Rps3	5.02325e-161	0.729495	0.978	0.858	6.3966e-157
Rpl15	4.46404e-130	0.722184	0.849	0.569	5.6845e-126
Apol11a	1.24429e-143	0.687474	0.287	0.035	1.58448e-139
Rpl19	2.10012e-103	0.679616	0.96	0.853	2.67429e-99
Tpt1	1.3107e-234	0.676422	1	0.997	1.66905e-230
Uba52	9.61128e-191	0.659504	0.961	0.717	1.2239e-186
Rpl28	1.5257e-99	0.656981	0.979	0.903	1.94283e-95
Rps7	4.83044e-78	0.651719	0.94	0.811	6.15108e-74
Rps5	2.23213e-62	0.64732	0.919	0.777	2.8424e-58
Rps19	2.55891e-96	0.639616	0.959	0.844	3.25852e-92
Rpl23	2.38976e-68	0.638608	0.917	0.763	3.04313e-64
Tubb5	3.253e-68	0.619172	0.963	0.94	4.14237e-64
Gm10076	1.14326e-196	0.616987	0.768	0.361	1.45583e-192
Rps21	1.53628e-90	0.608117	0.748	0.5	1.9563e-86
Pim1	5.06659e-122	0.606517	0.963	0.799	6.4518e-118
Ctsf	2.7085e-192	0.590228	0.765	0.349	3.44901e-188
Rps18	2.70104e-68	0.582076	0.73	0.485	3.43951e-64
Eef1a1	9.34762e-60	0.567259	0.888	0.717	1.19033e-55
Rpl39	1.12222e-62	0.551884	0.893	0.753	1.42904e-58
Rpl10a	4.56657e-55	0.538839	0.732	0.535	5.81507e-51
Rpl26	8.09306e-68	0.534268	0.867	0.684	1.03057e-63
Rps14	2.13717e-80	0.533602	0.947	0.792	2.72147e-76
Rpl32	1.74357e-65	0.531625	0.831	0.618	2.22026e-61
Plek2	2.85202e-183	0.529374	0.796	0.385	3.63176e-179
Ftl1	7.19403e-212	0.524205	1	0.999	9.16088e-208
Rps28	6.51527e-115	0.517316	0.578	0.265	8.29654e-111
Rps23	9.86564e-54	0.516638	0.856	0.692	1.25629e-49
Ier3	9.75658e-176	0.514654	0.416	0.079	1.2424e-171
Rplp2	2.38322e-68	0.502163	0.941	0.834	3.03479e-64
Rps6	8.26123e-65	0.494836	0.896	0.718	1.05199e-60
Rpl18a	1.13825e-55	0.490866	0.961	0.88	1.44945e-51
Rps3a1	3.20453e-70	0.480728	0.989	0.942	4.08065e-66
Rack1	8.23416e-66	0.480138	0.807	0.579	1.04854e-61
Rpl37a	2.77659e-69	0.473097	0.882	0.679	3.53571e-65
Rps15a	8.07986e-61	0.456472	0.947	0.811	1.02889e-56
Rpl36a	2.69173e-83	0.45308	0.592	0.325	3.42765e-79
Rpl27a	7.68988e-45	0.45192	0.918	0.789	9.79229e-41
Eef1b2	2.61744e-64	0.449977	0.615	0.378	3.33305e-60
Rps9	1.68717e-44	0.445157	0.949	0.856	2.14845e-40
Apol10a	2.74001e-176	0.432633	0.373	0.057	3.48913e-172
Rpl13	1.29449e-37	0.431846	0.982	0.92	1.6484e-33
Slc25a39	3.41871e-101	0.429822	0.972	0.837	4.35339e-97
Rpl11	3.32588e-79	0.424601	0.909	0.69	4.23517e-75
1810037I17Rik	4.96697e-121	0.422725	0.817	0.481	6.32494e-117
Rps12	7.02287e-08	0.421464	0.876	0.813	0.000894293
Rpl12	1.46221e-41	0.412449	0.565	0.373	1.86198e-37
Rpl34	8.05132e-68	0.405441	0.936	0.784	1.02526e-63
Clic1	7.42265e-106	0.400541	0.474	0.18	9.45201e-102
Rpl38	4.41229e-75	0.390095	0.81	0.568	5.61861e-71
Rpl6	2.98648e-49	0.378541	0.957	0.846	3.80298e-45
Fau	1.33348e-56	0.377284	0.98	0.904	1.69805e-52
Rpl17	1.29043e-38	0.375126	0.947	0.838	1.64324e-34
Rps11	4.51014e-45	0.370558	0.794	0.61	5.74321e-41
Hbq1b	3.56229e-71	0.369557	0.91	0.717	4.53622e-67
Htatip2	6.42946e-100	0.369111	0.792	0.485	8.18727e-96
Hint1	1.42305e-85	0.364612	0.87	0.592	1.81211e-81
Cox7c	6.81116e-82	0.363947	0.792	0.517	8.67333e-78
Raly	3.08779e-74	0.360668	0.956	0.755	3.932e-70
Mthfd2	4.40244e-84	0.360362	0.579	0.29	5.60607e-80
Cbfa2t3	8.36663e-116	0.350652	0.52	0.197	1.06541e-111
Rpl37	1.44106e-51	0.349612	0.913	0.755	1.83504e-47
mt-Co3	2.03735e-20	0.347809	0.91	0.961	2.59436e-16
Fig4	3.19554e-78	0.346992	0.502	0.238	4.0692e-74
Rps16	5.7182e-21	0.345508	0.979	0.948	7.28155e-17
Rpl22	7.52933e-54	0.343683	0.613	0.378	9.58784e-50
Rpl9	1.04053e-36	0.339839	0.939	0.812	1.32501e-32
Chchd10	1.44327e-52	0.339658	0.887	0.68	1.83786e-48
Rgcc	4.23183e-60	0.335095	0.97	0.861	5.38881e-56
Hist1h4i	5.9885e-40	0.329564	0.796	0.584	7.62576e-36
Rpl10	2.78464e-29	0.328362	0.815	0.659	3.54596e-25
Eef1d	4.89936e-78	0.328005	0.99	0.931	6.23884e-74
Cox6c	1.20752e-55	0.32682	0.852	0.632	1.53765e-51
Rfesd	4.91752e-98	0.319853	0.494	0.206	6.26197e-94
Rpl24	3.5062e-46	0.316997	0.97	0.87	4.4648e-42
Rpl21	5.99317e-44	0.314007	0.994	0.958	7.6317e-40
Cish	3.40957e-123	0.313993	0.483	0.168	4.34174e-119
Noct	2.75787e-106	0.304721	0.43	0.148	3.51187e-102
Rpl35a	1.90142e-35	0.30296	0.948	0.836	2.42127e-31
Rpl30	9.593e-40	0.302336	0.739	0.518	1.22157e-35
Rpl4	1.28192e-53	0.296577	0.757	0.525	1.63239e-49
Rps8	3.07881e-11	0.295166	0.919	0.841	3.92055e-07
Rps15	1.57312e-33	0.294431	0.754	0.587	2.00321e-29
Pycr2	6.82003e-67	0.286067	0.606	0.34	8.68462e-63
Rps29	4.05775e-22	0.284869	0.994	0.96	5.16714e-18
Fam213a	1.21503e-47	0.283865	0.675	0.432	1.54722e-43
Chac2	4.65103e-46	0.283412	0.901	0.706	5.92262e-42
Rpl8	4.85618e-14	0.283284	0.956	0.899	6.18387e-10
Eif5b	7.33875e-77	0.283159	0.459	0.205	9.34516e-73
Hmgb1	7.99277e-46	0.282833	0.99	0.932	1.0178e-41
Rpl36	3.21533e-40	0.28101	0.732	0.525	4.0944e-36
mt-Co2	4.07613e-13	0.278686	0.876	0.943	5.19055e-09
Gapdh	4.18058e-116	0.275048	0.371	0.098	5.32355e-112
Tspo2	4.84635e-58	0.27206	0.997	0.98	6.17134e-54
Srp72	1.03291e-104	0.269668	0.35	0.099	1.31531e-100
Fam220a	7.39905e-46	0.268287	0.97	0.858	9.42195e-42
Nacad	2.40412e-103	0.267672	0.258	0.046	3.06141e-99
Gmpr	6.2414e-128	0.267454	0.183	0.001	7.94779e-124
Naca	3.40702e-55	0.265746	0.778	0.525	4.3385e-51
Tuba4a	6.12845e-35	0.265293	0.991	0.957	7.80396e-31
Tmem256	1.47861e-48	0.259965	0.956	0.787	1.88287e-44
Esd	1.91561e-68	0.258397	0.559	0.289	2.43934e-64
Pclaf	2.55245e-52	0.256262	0.667	0.422	3.2503e-48
Eif3h	6.24457e-71	0.255162	0.502	0.245	7.95184e-67
Agfg1	7.03372e-93	0.253737	0.438	0.165	8.95674e-89
Rrm2	1.21525e-21	0.252894	0.944	0.85	1.5475e-17
Spc24	2.39108e-52	0.250173	0.826	0.602	3.0448e-48
