# Supplementary material for: Leukemia-expanded splenic CD81+ erythroblasts potentiate disease progression in mice by reshaping leukemic cell metabolism
Source: J Clin Invest. 2025 Dec 15;135(24):e193082. doi: 10.1172/JCI193082 (PMC12700549; doi:10.1172/JCI193082)
Supplement: Supplemental table 4 [file jci-135-193082-s212.xlsx]

## Sheet: Supplemental Table 4
Supplemental Table 4	Signature genes of C4
	p_val	avg_log2FC	pct.1	pct.2	p_val_adj
Apol11b	0	1.78849	0.83	0.467	0
Rpsa	0	1.59704	0.821	0.451	0
Rps2	0	1.28342	0.856	0.639	0
Cox6b2	0	1.20901	0.663	0.191	0
Rps4x	0	1.12731	0.671	0.35	0
Rplp0	7.13091e-282	1.04076	0.959	0.907	9.0805e-278
Rplp1	9.70046e-225	0.995136	0.811	0.671	1.23526e-220
Rps20	3.36041e-306	0.985466	0.621	0.346	4.27915e-302
Rpl41	0	0.980276	0.992	0.943	0
Gpx4	0	0.950459	0.966	0.698	0
Rbm3	0	0.928063	0.726	0.286	0
Tspo	0	0.905925	0.959	0.737	0
Rpl7	0	0.872717	0.892	0.694	0
Rpl19	0	0.847918	0.864	0.68	0
Rpl35	0	0.84576	0.735	0.44	0
Rps5	1.82695e-280	0.844277	0.759	0.522	2.32644e-276
Rps24	4.61171e-252	0.835164	0.887	0.762	5.87255e-248
Rpl28	1.29991e-301	0.834366	0.905	0.752	1.65531e-297
Rps3	0	0.827498	0.862	0.647	0
Rps10	5.7181e-294	0.818942	0.878	0.694	7.28143e-290
Rps19	9.39754e-293	0.800315	0.838	0.61	1.19668e-288
Ube2s	0	0.796422	0.948	0.756	0
Rpl10a	1.18777e-305	0.764867	0.629	0.347	1.51251e-301
Tpt1	0	0.762337	1	0.995	0
Rpl29	0	0.757505	0.701	0.401	0
Rpl15	2.05551e-294	0.730341	0.722	0.46	2.61749e-290
Rpl13	1.60847e-210	0.698395	0.954	0.874	2.04822e-206
Rpl32	1.07847e-247	0.68996	0.693	0.438	1.37333e-243
Rps6	2.09618e-247	0.689839	0.772	0.547	2.66927e-243
Rpl21	0	0.688959	0.949	0.817	0
Rps18	1.26952e-212	0.682003	0.527	0.275	1.61661e-208
Calm3	0	0.678426	0.833	0.428	0
Rps7	4.17198e-181	0.677465	0.816	0.651	5.3126e-177
Ftl1	0	0.676953	1	1	0
Rps21	9.50906e-281	0.669884	0.685	0.431	1.21088e-276
Eef1a1	2.11603e-167	0.657588	0.787	0.618	2.69456e-163
Tubb4b	3.9769e-113	0.649946	0.744	0.61	5.06418e-109
Rplp2	2.26076e-248	0.645404	0.884	0.738	2.87886e-244
Rps23	5.24878e-194	0.642128	0.739	0.535	6.68379e-190
Raly	0	0.632529	0.719	0.321	0
Gm32051	0	0.625988	0.556	0.141	0
Tuba4a	2.60923e-293	0.625489	0.98	0.932	3.3226e-289
Ctsf	0	0.624431	0.796	0.452	0
Rpl26	2.94181e-200	0.621832	0.747	0.544	3.7461e-196
Rpl23	1.5858e-156	0.621811	0.848	0.72	2.01935e-152
Rps16	1.82763e-111	0.597483	0.829	0.712	2.32731e-107
Rps14	7.00815e-220	0.59306	0.881	0.737	8.92418e-216
Rps3a1	5.6324e-147	0.592191	0.896	0.78	7.1723e-143
Rpl18a	2.4407e-164	0.589366	0.887	0.774	3.10799e-160
Gm10076	0	0.577528	0.707	0.362	0
Mgst3	9.52867e-247	0.572376	0.941	0.811	1.21338e-242
Eef1d	0	0.570461	0.97	0.87	0
Rpl11	4.14878e-250	0.570087	0.789	0.554	5.28306e-246
Rpl10	6.75861e-166	0.563651	0.745	0.571	8.60641e-162
Hist1h2ap	1.06105e-148	0.560735	0.699	0.513	1.35114e-144
Rpl12	4.15366e-155	0.548894	0.514	0.311	5.28927e-151
Apol11a	0	0.546778	0.257	0.033	0
Rpl27a	8.69632e-119	0.546518	0.783	0.644	1.10739e-114
Uba52	0	0.544573	0.901	0.683	0
Rack1	4.44055e-172	0.54072	0.61	0.391	5.65459e-168
Cox4i1	0	0.540253	0.93	0.731	0
Rps11	4.67606e-180	0.526844	0.568	0.339	5.95449e-176
Rps8	8.80267e-85	0.523356	0.797	0.68	1.12093e-80
Rps9	4.52259e-116	0.517754	0.906	0.817	5.75907e-112
Rpl36a	2.12559e-238	0.501937	0.5	0.245	2.70672e-234
Fau	9.40659e-126	0.495261	0.815	0.664	1.19783e-121
Cox6c	1.82738e-268	0.486313	0.814	0.575	2.32698e-264
Rps15a	1.97505e-138	0.485116	0.859	0.729	2.51502e-134
Rps28	6.22959e-244	0.483969	0.456	0.204	7.93276e-240
Rpl38	6.66412e-233	0.482974	0.733	0.501	8.48609e-229
Actb	2.11978e-261	0.481332	0.981	0.897	2.69933e-257
Eef1b2	8.60427e-184	0.476608	0.51	0.284	1.09567e-179
Rpl39	1.58526e-109	0.47525	0.805	0.696	2.01867e-105
Rpl22	7.89541e-186	0.470151	0.495	0.265	1.0054e-181
H2afj	2.52676e-291	0.463041	0.889	0.654	3.21758e-287
Rpl6	7.92321e-141	0.460879	0.867	0.733	1.00894e-136
Rpl37	2.00836e-162	0.457368	0.804	0.612	2.55744e-158
Rpl17	1.38369e-125	0.45243	0.89	0.769	1.762e-121
Chchd10	0	0.450564	0.629	0.286	0
Cox8a	8.54384e-254	0.443592	0.887	0.675	1.08797e-249
Prdx2	0	0.442846	1	1	0
Rps27a	1.62622e-75	0.442499	0.783	0.656	2.07083e-71
Glo1	2.84197e-278	0.436423	0.882	0.657	3.61897e-274
Alad	7.48112e-121	0.434816	0.761	0.58	9.52645e-117
Gusb	3.0868e-256	0.434815	0.246	0.051	3.93073e-252
Rpl35a	8.76953e-130	0.433056	0.773	0.601	1.11671e-125
Lmna	3.86754e-277	0.432596	0.485	0.198	4.92492e-273
Rps29	1.00928e-122	0.430741	0.954	0.892	1.28522e-118
Rps12	6.00711e-18	0.42494	0.773	0.721	7.64945e-14
Rpl8	1.95004e-71	0.420019	0.877	0.789	2.48318e-67
Rps15	1.05272e-131	0.418289	0.534	0.333	1.34054e-127
mt-Co3	9.49882e-42	0.417922	0.888	0.933	1.20958e-37
Rps26	1.11539e-104	0.407982	0.864	0.734	1.42034e-100
Hint1	0	0.404861	0.523	0.193	0
Gapdh	0	0.403315	0.383	0.092	0
Atp5b	8.95069e-254	0.402744	0.954	0.801	1.13978e-249
Cox7a2	3.79538e-230	0.401208	0.864	0.642	4.83304e-226
Rps25	9.5567e-141	0.400245	0.575	0.364	1.21695e-136
Cox7c	8.49011e-258	0.399864	0.593	0.304	1.08113e-253
H3f3a	9.85469e-257	0.396799	1	1	1.2549e-252
Rnaseh2c	3.44549e-289	0.395571	0.624	0.305	4.38749e-285
Serf2	6.5911e-226	0.388589	0.828	0.591	8.39311e-222
Rpl37a	1.51339e-106	0.386532	0.826	0.687	1.92715e-102
Atp5d	1.42521e-225	0.379634	0.63	0.348	1.81486e-221
Rpl4	9.21691e-192	0.378386	0.511	0.269	1.17368e-187
Dynll1	2.68703e-202	0.377794	0.58	0.314	3.42167e-198
Rps17	3.46426e-199	0.373455	0.546	0.29	4.41139e-195
Mllt3	1.10418e-107	0.369799	0.613	0.428	1.40606e-103
Hist1h1e	1.06796e-215	0.366231	0.965	0.733	1.35994e-211
Gadd45a	1.18352e-68	0.363339	0.978	0.954	1.5071e-64
Taldo1	2.26148e-220	0.362959	0.979	0.92	2.87977e-216
Fam126a	4.66074e-144	0.362263	0.877	0.744	5.93499e-140
Esd	2.78927e-267	0.362117	0.352	0.109	3.55186e-263
Rpl30	3.08566e-116	0.361441	0.601	0.408	3.92928e-112
Rpl36	2.41347e-144	0.360418	0.555	0.34	3.07331e-140
Rbbp4	3.20366e-300	0.360405	0.583	0.264	4.07954e-296
Fig4	2.40777e-174	0.355954	0.516	0.284	3.06606e-170
Rpl24	3.39403e-119	0.354832	0.895	0.774	4.32196e-115
Rpl3	6.51566e-68	0.354176	0.751	0.613	8.29705e-64
Prr13	2.58056e-193	0.354102	0.377	0.162	3.28608e-189
mt-Co2	7.77762e-27	0.352644	0.858	0.917	9.90402e-23
Rpl34	1.14815e-98	0.350813	0.878	0.763	1.46205e-94
Ccnb2	4.18875e-155	0.349556	0.525	0.287	5.33395e-151
Cox6b1	8.63056e-215	0.341856	0.678	0.397	1.09902e-210
Rpl22l1	6.34423e-148	0.340288	0.555	0.341	8.07874e-144
Pnpo	1.52213e-147	0.337705	0.962	0.861	1.93829e-143
Mpst	7.63202e-211	0.3339	0.62	0.34	9.71862e-207
Ube2c	6.10676e-83	0.333053	0.951	0.882	7.77635e-79
Ndufb11	3.45707e-190	0.332966	0.817	0.584	4.40224e-186
Jpt1	1.14763e-143	0.32389	0.849	0.668	1.46139e-139
Smim4	7.18327e-306	0.322562	0.324	0.079	9.14718e-302
Tmem256	4.70079e-163	0.319907	0.885	0.713	5.98599e-159
Bag1	1.91975e-181	0.318172	0.67	0.406	2.44461e-177
Rpl31	2.24136e-184	0.317823	0.461	0.227	2.85415e-180
Apol10a	0	0.316624	0.278	0.044	0
Rps13	2.58328e-94	0.314336	0.661	0.48	3.28954e-90
Cox5b	7.49363e-160	0.313689	0.724	0.485	9.54239e-156
Rexo2	6.54771e-247	0.313076	0.447	0.181	8.33786e-243
Atp5h	6.60351e-107	0.309441	0.881	0.755	8.40891e-103
Rpl18	6.59026e-84	0.308524	0.546	0.371	8.39204e-80
Atp5e	2.81251e-135	0.306637	0.654	0.437	3.58145e-131
Fth1	4.42069e-157	0.30436	1	1	5.6293e-153
Rpl9	4.79001e-41	0.303323	0.815	0.721	6.0996e-37
Ndufa11	1.70021e-246	0.302363	0.529	0.241	2.16505e-242
Rpl5	3.03778e-98	0.301026	0.467	0.293	3.86831e-94
Atp5o.1	2.72692e-209	0.295978	0.548	0.275	3.47246e-205
Hagh	2.37341e-130	0.295461	0.99	0.96	3.0223e-126
mt-Atp6	1.56336e-07	0.293856	0.869	0.928	0.00199078
Atp5f1	1.41953e-142	0.29155	0.824	0.623	1.80763e-138
Rpl23a	3.95676e-69	0.290173	0.673	0.526	5.03854e-65
Pfn1	5.565e-232	0.288099	0.466	0.197	7.08647e-228
Atp5j2	2.66908e-142	0.287795	0.742	0.507	3.39881e-138
Tuba1c	1.94782e-140	0.286294	0.451	0.245	2.48035e-136
Cct7	1.1609e-157	0.283847	0.53	0.295	1.47829e-153
Slc23a1	9.12592e-230	0.283142	0.26	0.066	1.16209e-225
Uqcrh	5.57865e-101	0.277785	0.902	0.801	7.10385e-97
Fam213a	3.28177e-79	0.274577	0.931	0.831	4.17901e-75
Htatip2	2.10938e-138	0.274376	0.733	0.509	2.68608e-134
Rpl14	1.95492e-51	0.27198	0.522	0.385	2.4894e-47
Nacad	6.27042e-239	0.267793	0.23	0.044	7.98475e-235
Rpl7a	2.7528e-82	0.266841	0.813	0.663	3.50542e-78
Atp5j	6.81624e-153	0.266007	0.573	0.331	8.6798e-149
Spc24	9.73115e-259	0.262163	0.363	0.114	1.23916e-254
Cfl1	3.68493e-185	0.25951	0.436	0.196	4.69239e-181
Aip	7.19686e-187	0.258567	0.465	0.225	9.16448e-183
Txn1	4.43838e-162	0.257149	0.502	0.26	5.65184e-158
Icam4	3.93315e-63	0.256858	0.528	0.376	5.00848e-59
Eif5b	1.3588e-104	0.252408	0.384	0.216	1.73029e-100
