# Supplementary material for: Leukemia-expanded splenic CD81+ erythroblasts potentiate disease progression in mice by reshaping leukemic cell metabolism
Source: J Clin Invest. 2025 Dec 15;135(24):e193082. doi: 10.1172/JCI193082 (PMC12700549; doi:10.1172/JCI193082)
Supplement: Supplemental table 5 [file jci-135-193082-s213.xlsx]

## Sheet: Supplemental Table 5
Supplemental Table 5	Surface marker genes downloaded from The Human Protein Atlas
Yipf1
Cd81
Vamp8
Abcb6
Vamp5
Trpm7
Gde1
Pfdn1
Dnajc5
Itgb1
Aqp1
Cd44
Iqgap2
Ifrd1
Gramd1B
Lingo1
Sptlc2
Dysf
Slc46A3
Itgb7
Slc1A5
Daglb
Cd8A
Gp6
Kcns3
Pigb
Ntrk2
Cd274
Ano2
Slc38A2
Il11Ra
Mfsd2A
Axl
Egfr
Atp2B4
Rab3Gap2
Mpzl1
Gfra3
Gabra1
Ptprk
Kit
Ifitm1
Jag1
Txndc11
Pkd2L1
Abcb11
Macf1
Dag1
Tmtc2
Treml1
Cd33
Erbb2
Sc5D
Gpr20
Cd4
Slc36A4
Gpr50
Fas
Galr1
Ginm1
Grik1
Fam163B
Cdh6
Ccr2
Ntsr1
Camk2D
Fxyd3
Clca2
Mertk
Slc31A2
Eng
Cd46
Nus1
Klrk1
Sorcs1
Mr1
Phldb2
Gjc1
Ghr
Rhex
Sort1
Kcnk6
Chrna2
Cav3
Atp1B3
Cldn19
Ackr3
Stoml3
Asgr2
Adgrl2
Ms4A1
Kcnq1
Gabra5
Nmbr
Rhce
Itgax
Phactr1
Hrh1
Boc
Itgb2
Cdh2
Epor
Nt5E
Prrt3
Dct
Slco1A2
Tbc1D24
Kcnv1
Pdlim5
Rell1
Irag2
Robo2
Fzd1
Cmtm4
Csf1R
Hfe
Slc20A1
Gpr37L1
Slc38A7
Slc3A2
Ano1
Il2Rg
Cd226
Tm4Sf18
Bace1
Slc2A5
Has1
Ndrg4
Slc45A4
Btn2A1
Myof
Cdh5
Dsc2
Sgce
Prrt2
Ffar1
Il7R
Sppl2B
Slc16A3
Slc14A1
Abcc4
Megf10
Ceacam7
Snap23
Ndc1
Panx1
Htr7
Slc2A3
Ly6K
Cybrd1
Pcdh7
Nrp2
Slc35G2
Slc16A7
Lpar3
Cd109
Jaml
Cdipt
Aplp1
Itgb8
Zdhhc20
Cdan1
Atp4B
Tspo2
Tacstd2
Slc9A1
Mical3
Alk
Gramd1C
Aqp11
Evi2B
Frmd3
Slc43A1
Slc4A2
Pkn2
Cd3G
Podxl
Cd34
Slc39A14
Gypc
Tbxa2R
Ankle2
Cdh15
Cd180
Nmur2
Smpd2
Ildr2
Gabra3
Tmem40
Tas1R3
Gabra2
Oprk1
Cnga1
Plvap
Ptprm
Mpl
Fcgr2A
Msln
Anpep
Ephb2
Hla-E
Pvr
Cd2
Tmco5A
Ccdc107
Trpv2
Smg9
Ms4A14
Vsig4
Stx18
Itga9
Psca
Tnfrsf12A
Lhcgr
Tnfrsf8
Hmox1
Flrt3
Chrna1
Il1R1
Chrna3
Muc1
Epb41L3
Slc30A8
Ager
Cd200R1
Slc5A3
Slc26A6
Cd47
Gp9
Epb41
Cd9
Slc38A6
Cdh1
Slco1B3
Scn5A
Gabrg1
Slc7A2
Reck
Atp2B1
Notch3
Rrp12
Raet1G
Itgb3
Slc34A2
Tmem266
Cryab
Gjc2
L1Cam
Ednra
Fzd6
Spn
Madd
Cd84
Gpc3
Mcam
Itga2B
Adam28
Slc28A1
Lsr
Tyrobp
Tek
Pcdhgc3
Il17Rb
Odr4
Elapor1
Bmpr2
Tapbp
Cd48
Abcg2
Jam2
Sdc4
Uqcc1
Tbc1D30
Hla-A
Ocln
Adgra2
Ccr4
Adcy9
Siglec10
Adgrg2
Ecscr
Clcn5
Abcb1
Chic2
Scnn1D
Atp8B2
Il1Rl1
Tspan15
Htr1B
Aqp4
Cnr1
Il6St
Slc41A3
Syvn1
Adra1B
Ptafr
Cip2A
Calcrl
Ca9
Slc17A5
Slc30A1
Robo1
Plaur
Crhr2
Kcng4
Dsc3
Cemip2
Aqp10
Cd79B
Iyd
Nectin4
Hcst
Asic1
Trdn
Csf1
Il15Ra
Tmem176B
Adam10
Lax1
Ulbp2
Thy1
Mc5R
Itgb4
Ccdc136
Tnfrsf11A
Lrfn2
Mical2
Tmem63B
Met
Atxn3
Ralgapa2
Ifitm5
Epha3
Ly9
Pcdha4
Notch2
Chrnd
Mylk
Tnfsf13B
Slamf6
Fcar
Kcnn3
Aqp5
Ulbp1
Tgfbr1
Ednrb
Slc13A3
Glp2R
Pign
Slc7A5
Plpp2
Slc46A1
Slc43A3
Neo1
Erbb3
Ada
Tmem183A
Pdpn
Ano10
Flt4
Itsn1
Cd163
Lair1
Siglec7
Gramd1A
Ephb1
Kiss1R
Herc2
Cxadr
Abcc1
Cdh26
Etnk1
Camk2A
Cx3Cl1
Tmprss2
Dhrs7B
Nlgn1
Icoslg
Rom1
Slco1B1
Sstr5
Stom
Slc38A5
Col17A1
Camk2G
Cd83
Ptprr
Pdgfra
Kcnj3
Fzd4
Prom2
Cnnm4
Lst1
Atp8B1
Trat1
Gpi
Epcam
Slc24A2
Stk17A
Eva1A
Susd2
Atp10D
Clec5A
Pla2G6
Tm4Sf20
Cd248
Adam12
Camk2B
Cd99L2
Cd8B
Slc8A1
Pigw
Ifngr1
Abcc3
Gpr148
Slc9A3
Cdh3
Cd164L2
Scn1A
Herpud1
Itga3
Slc2A2
Raet1L
Icam1
Smagp
Zdhhc22
Syngr3
F2Rl3
Cldn4
Styk1
Abcb4
Aqp3
Siglec14
Ncam1
Cxcr2
Tlr4
Adora1
Hs6St2
Slc2A1
C2Cd2L
Armh4
Cd3E
Gpr160
Ffar4
Atp6V0A2
Celsr1
Kcnn2
Tmem108
Ncam2
Plpp1
Scnn1G
Bves
Epha2
Spg11
Slc16A1
Flt1
Nrxn1
Nptn
Chrm3
Cmklr2
Trpm4
Tnfrsf21
Slc40A1
Trpm1
Itgb5
Ngfr
Epb41L2
Kcne3
Gpc1
Icam2
Spint1
Sun3
Gypa
Efnb1
Ramp3
Bdkrb2
Abca7
Ms4A12
Tm4Sf4
Kel
Tgfbr2
Cd86
Itga7
Paqr8
Mcemp1
Cx3Cr1
Nf1
Pecam1
Slc39A6
Nckap1L
Cd40Lg
Il4R
Il10Ra
Sppl3
Sdc2
Lrrc26
Gprc5A
Nckipsd
Lpar4
Abcc6
Ptch2
Cd37
Adgrb2
Yipf4
Slc4A7
Lat
Siglec6
Atp8A2
Rhd
Slc1A6
Cd93
