# Supplementary material for: Leukemia-expanded splenic CD81+ erythroblasts potentiate disease progression in mice by reshaping leukemic cell metabolism
Source: J Clin Invest. 2025 Dec 15;135(24):e193082. doi: 10.1172/JCI193082 (PMC12700549; doi:10.1172/JCI193082)
Supplement: Supplemental table 6 [file jci-135-193082-s214.xlsx]

## Sheet: Supplemental Table 6
Supplemental Table 6	Secreted protein genes downloaded from The Human Protein Atlas
A1BG
A2M
A2ML1
ACAN
ACE
ACE2
ACP3
ACR
ACRV1
ADAM12
ADAM28
ADAM9
ADAMTS4
ADAMTS5
ADAMTS7
ADAMTS9
ADAMTSL4
ADCK1
ADCYAP1
ADGRE5
ADIPOQ
AEBP1
AFM
AFP
AGER
AGRP
AGT
AHSG
AIMP1
AKR1B10
ALB
ALCAM
AMBP
AMY1A
AMY1B
AMY1C
AMY2A
AMY2B
ANGPT1
ANGPT2
ANGPT4
ANGPTL3
ANGPTL4
ANGPTL5
ANXA1
ANXA2
AOAH
AOC1
AOC3
APCS
APOA1
APOA2
APOA4
APOB
APOC1
APOC2
APOC3
APOD
APOE
APOH
APOL1
APOM
APOO
APP
ASGR1
ASIP
ASPN
AVP
AZGP1
AZU1
B2M
B3GAT1
BCAN
BDNF
BGN
BMP1
BMP2
BMP4
BPI
BPIFA1
BPIFA2
BPIFB1
BPIFB2
BPIFB6
BTD
C16orf89
C18orf54
C1orf56
C1QA
C1QBP
C1QC
C1QTNF1
C1QTNF5
C1QTNF6
C1QTNF9
C1QTNF9B
C1RL
C1S
C2
C3
C4A
C4BPA
C5
C5orf46
C6
C6orf58
C8B
C8G
C9
CA6
CALCA
CAMP
CARTPT
CBLIF
CBLN3
CCBE1
CCDC134
CCK
CCL19
CCL2
CCL21
CCL27
CCL28
CCL5
CCN1
CCN2
CCN3
CCN6
CD14
CD163
CD40
CD40LG
CD44
CD48
CD55
CD5L
CD6
CDNF
CEACAM16
CEL
CELA3A
CELA3B
CEMIP
CER1
CFB
CFH
CFHR1
CFHR2
CFHR5
CFI
CGA
CGB3
CGB5
CGB8
CHAD
CHIT1
CHL1
CHRDL2
CLCA1
CLEC3B
CLPS
CLU
CMA1
CNDP1
COCH
COL11A1
COL14A1
COL15A1
COL17A1
COL18A1
COL1A2
COL3A1
COL4A2
COL4A3
COL6A1
COL6A2
COL6A3
COL7A1
COL8A1
COL9A1
COL9A2
COL9A3
COPA
CP
CPA1
CPA2
CPA3
CPB1
CPB2
CPN2
CPQ
CR1L
CRB1
CREG2
CRHBP
CRHR2
CRISP1
CRISP2
CRISP3
CRLF1
CRP
CRTAC1
CSF1
CSF2
CSH1
CSH2
CSN1S1
CSN2
CSN3
CST1
CST11
CST2
CST3
CST4
CST5
CST6
CST7
CTHRC1
CTRC
CTRL
CTSB
CTSD
CX3CL1
CXADR
CXCL8
CYTL1
DCD
DCN
DEFA1
DEFA1B
DEFA3
DEFA4
DEFA5
DEFA6
DEFB104A
DEFB104B
DEFB106A
DEFB106B
DEFB118
DEFB121
DEFB129
DHRS11
DIPK2A
DKK2
DKK3
DKKL1
DMBT1
DMKN
DMP1
DNASE1
DPP4
DPP7
EBI3
ECM1
EDA
EDDM3B
EDN1
EFEMP1
EGFL6
EGFLAM
EGFR
ELANE
ELN
ELSPBP1
EMILIN1
EMILIN2
EMILIN3
ENDOD1
ENDOU
ENPP1
ENPP3
ENTPD5
ENTPD6
EPDR1
EPO
EPPIN
EPPIN-WFDC6
ERAP1
ERAP2
ERBB3
ERVMER34-1
F11
F12
F13A1
F13B
F2
F3
F7
F8
FAM20C
FAM3B
FAM3C
FAS
FASLG
FBLN1
FBLN2
FBLN5
FBN1
FBN2
FCER2
FCGR3A
FCN1
FDCSP
FETUB
FGA
FGB
FGF1
FGF18
FGF2
FGF21
FGF3
FGF9
FGFBP1
FGFR2
FGFR3
FGG
FGL2
FKRP
FLT1
FLT4
FN1
FSHB
FSTL3
FUT6
GAL
GASK1A
GAST
GATD1
GC
GCG
GDF11
GDF15
GDF2
GDF5
GDF6
GDF9
GDNF
GFER
GH1
GH2
GHR
GHRL
GIP
GKN1
GKN2
GLDN
GLIPR1L1
GNLY
GNRH1
GP2
GPHA2
GPI
GPR15LG
GPX1
GRN
GSN
GUCA2A
GZMA
GZMB
GZMH
GZMK
GZMM
HABP2
HAPLN2
HCRT
HDGF
HGF
HGFAC
HHIPL2
HLA-E
HLA-G
HMGB1
HMGB2
HP
HPSE
HPSE2
HRG
HTN3
HTRA1
HTRA3
HTRA4
HYAL1
HYAL3
IAPP
IFI35
IFNB1
IGF2
IGFALS
IGFBP1
IGFBP3
IGFBP4
IGHG1
IGLC3
IGLL1
IGLV6-57
IL11RA
IL12B
IL15
IL15RA
IL16
IL17C
IL17RA
IL18
IL18BP
IL1R1
IL1RL1
IL1RN
IL22RA2
IL33
IL36G
IL37
IL4I1
IL4R
IL6
IL6ST
IMPG1
IMPG2
INHA
INHBE
INS
INS-IGF2
INSL3
INSL5
ISM2
ITIH1
ITIH2
ITIH4
ITLN1
ITM2B
JAM3
JCHAIN
KIAA0319
KISS1
KLK2
KLK3
KLK4
KLK5
KLK6
KLK7
KLK8
KNG1
KRT10
KRTDAP
LAD1
LALBA
LAMA1
LAMA2
LAMA4
LAMA5
LAMB1
LAMB2
LAMB3
LAMC1
LAMC2
LAMC3
LBP
LCN15
LCN2
LECT2
LEFTY2
LGALS1
LGALS3
LGALS9
LGI4
LHB
LIF
LIPF
LIPI
LOXL1
LOXL2
LOXL3
LOXL4
LPA
LPL
LPO
LRG1
LRP8
LTBP4
LTF
LUM
LY6G5C
LY6K
LYPD6
LYZ
LYZL6
MANF
MAPT
MASP1
MASP2
MATN1
MBL2
MEP1B
MET
MFAP2
MFAP4
MFAP5
MFGE8
MGAT4A
MIF
MLN
MMP1
MMP10
MMP11
MMP13
MMP19
MMP25
MMP3
MMP7
MMP8
MMP9
MMRN1
MPEG1
MSMB
MSMP
MUC1
MUC13
MUC16
MUC4
MUC5AC
MUC5B
MUC6
MUC7
MUCL1
MXRA7
MYDGF
MYOC
MZB1
NAMPT
NAPSA
NAXE
NCAM1
NCAN
NDNF
NDP
NECTIN4
NELL1
NID2
NMI
NPC2
NPPA
NPTX1
NPTX2
NPVF
NPY
NRG1
NRG2
NRP2
NT5DC3
NTN3
NTS
NUCB1
NUCB2
OGN
OLFM2
OLFM4
OOSP2
OPTC
OTOA
OXT
PAEP
PAM
PAPPA
PAPPA2
PCOLCE
PCSK1N
PCSK5
PCYOX1L
PDGFB
PDGFC
PDYN
PEBP4
PENK
PF4
PF4V1
PGA3
PGA4
PGA5
PGC
PGLYRP1
PGLYRP2
PGLYRP3
PI3
PIBF1
PIGR
PIP
PKDCC
PLA2G12B
PLA2G1B
PLA2G2A
PLAT
PLAU
PLG
PMCH
PNLIP
PNOC
POMC
PON1
PON2
PON3
POSTN
PPBP
PPIA
PPIB
PPY
PRAP1
PRG2
PRG3
PRG4
PRL
PROC
PROZ
PRR4
PRSS1
PRSS2
PRSS3
PRSS37
PRTN3
PRXL2A
PSG1
PSG5
PSG9
PSORS1C2
PTH
PTHLH
PTN
PTPRZ1
PTX3
PVR
PYY
PZP
QPCT
QSOX1
RAET1G
RBP3
RBP4
REG1A
REG1B
REG3A
REG4
REN
RGMA
RNASE1
RNASE11
RNASE2
RNASE3
RNASE7
RNASET2
RPTN
RS1
S100A12
S100A13
S100A4
S100A7
S100A8
S100A9
SAA4
SBSN
SCG2
SCG3
SCG5
SCGB1A1
SCGB2A1
SCGB2A2
SCPEP1
SCT
SCUBE3
SDC1
SDC4
SELENOP
SEMA3A
SEMG1
SEMG2
SERPINA1
SERPINA10
SERPINA3
SERPINA4
SERPINA5
SERPINA7
SERPINB1
SERPINC1
SERPIND1
SERPINF2
SERPING1
SERPINI1
SFN
SFRP4
SFTPA1
SFTPA2
SFTPB
SFTPC
SFTPD
SIGLEC6
SLAMF1
SLITRK1
SLPI
SMOC1
SMPDL3A
SMR3A
SOD3
SPACA3
SPACA7
SPAG11B
SPARC
SPARCL1
SPESP1
SPINK1
SPINK2
SPINK4
SPINK5
SPINK7
SPINT1
SPOCK2
SPON2
SPP1
SRGN
SRPX2
SST
ST6GAL1
STATH
STC1
TAC1
TAC3
TCN2
TEK
TEX101
TF
TFF1
TFF2
TFF3
TFPI
TFPI2
TFRC
TG
TGFBI
TGFBR2
TGFBR3
TGM2
THEM6
THSD7A
TMPRSS11E
TMPRSS2
TNC
TNF
TNFAIP6
TNFRSF11B
TNFRSF1A
TNFRSF1B
TNFSF11
TNFSF13B
TNR
TNXB
TPSAB1
TPSB2
TRH
TSHB
TSKU
TSPEAR
TTR
TUFT1
TWSG1
UCN2
ULBP2
UMOD
VASH2
VCAN
VEGFA
VGF
VIP
VTN
VWA2
VWA5B1
VWC2
VWCE
VWF
WDR25
WFDC2
WNT10B
WNT2B
WNT7A
ZG16
ZG16B
ZP2
ZP3
ZP4
