# Supplementary material for: Leukemia-expanded splenic CD81+ erythroblasts potentiate disease progression in mice by reshaping leukemic cell metabolism
Source: J Clin Invest. 2025 Dec 15;135(24):e193082. doi: 10.1172/JCI193082 (PMC12700549; doi:10.1172/JCI193082)
Supplement: Supplemental table 7 [file jci-135-193082-s215.xlsx]

## Sheet: Supplemental Table 7
Supplemental Table 7	KEGG enrichment analyses for MEpink
Category	Term	Count	%	PValue	Genes	List Total	Pop Hits	Pop Total	Fold Enrichment	Bonferroni	Benjamini	FDR
KEGG_PATHWAY	mmu01232:Nucleotide metabolism	6	1.71429	0.0111272	LACC1, CANT1, ENTPD5, ENTPD6, TK1, AMPD3	158	84	9789	4.42541	0.948452	1	1
KEGG_PATHWAY	mmu00240:Pyrimidine metabolism	5	1.42857	0.0122563	CANT1, ENTPD5, ENTPD6, CAD, TK1	158	56	9789	5.53176	0.961917	1	1
KEGG_PATHWAY	mmu05144:Malaria	5	1.42857	0.0130206	HBA-A2, IL12A, HBA-A1, HBB-BS, THBS1	158	57	9789	5.43471	0.96898	1	1
KEGG_PATHWAY	mmu00230:Purine metabolism	7	2	0.0207035	LACC1, CANT1, ENTPD5, ENTPD6, PDE6D, AMPD3, PFAS	158	134	9789	3.23649	0.996089	1	1
KEGG_PATHWAY	mmu05143:African trypanosomiasis	4	1.14286	0.0242645	HBA-A2, IL12A, HBA-A1, HBB-BS	158	39	9789	6.35443	0.998511	1	1
KEGG_PATHWAY	mmu01100:Metabolic pathways	37	10.5714	0.0280777	CANT1, NDUFB5, GSTT2, AGPAT2, PFAS, COX6A2, PTS, PTGS1, KHK, MAT2A, IMPA1, CHSY1, PDE6D, CD38, CHAC1, TK1, GLUL, CBR4, PDHA1, ELOVL5, GSTO1, ENTPD5, ENTPD6, CAD, GOT2, B3GALT4, AMPD3, ACSF3, CYP27A1, LACC1, LPCAT4, CTH, PPT1, CRYL1, GALM, ALDH18A1, HPSE	158	1644	9789	1.39438	0.999472	1	1
KEGG_PATHWAY	mmu04115:p53 signaling pathway	5	1.42857	0.032164	GADD45B, AIFM2, CHEK2, RCHY1, THBS1	158	75	9789	4.13038	0.999827	1	1
KEGG_PATHWAY	mmu01230:Biosynthesis of amino acids	5	1.42857	0.0378778	MAT2A, CTH, GOT2, ALDH18A1, GLUL	158	79	9789	3.92125	0.999964	1	1
KEGG_PATHWAY	mmu00220:Arginine biosynthesis	3	0.857143	0.0439782	CAD, GOT2, GLUL	158	21	9789	8.85081	0.999993	1	1
KEGG_PATHWAY	mmu00270:Cysteine and methionine metabolism	4	1.14286	0.0579726	LACC1, MAT2A, CTH, GOT2	158	55	9789	4.50587	1	1	1
KEGG_PATHWAY	mmu04218:Cellular senescence	7	2	0.0725068	RBL2, GADD45B, CHEK2, H2-Q4, HIPK1, ETS1, MAPK13	158	182	9789	2.38291	1	1	1
KEGG_PATHWAY	mmu01212:Fatty acid metabolism	4	1.14286	0.077184	ELOVL5, PPT1, ACSF3, CBR4	158	62	9789	3.99714	1	1	1
