# Supplementary material for: Leukemia-expanded splenic CD81+ erythroblasts potentiate disease progression in mice by reshaping leukemic cell metabolism
Source: J Clin Invest. 2025 Dec 15;135(24):e193082. doi: 10.1172/JCI193082 (PMC12700549; doi:10.1172/JCI193082)
Supplement: Supplemental table 8 [file jci-135-193082-s216.xlsx]

## Sheet: Supplemental Table 8
Supplemental Table 8	KEGG enrichment analyses for MEgreen
Category	Term	Count	%	PValue	Genes	List Total	Pop Hits	Pop Total	Fold Enrichment	Bonferroni	Benjamini	FDR
KEGG_PATHWAY	mmu05169:Epstein-Barr virus infection	34	3.47293	1.10364e-08	CDKN1A, CDKN1B, H2-K1, OAS1A, TNFAIP3, OAS1B, TNF, OAS1G, MAPK9, CCND2, E2F2, E2F3, IKBKE, B2M, JAK1, LYN, GADD45A, NFKB1, NFKB2, CCNA2, NFKBIA, CDK6, SNW1, OAS2, NEDD4, TRP53, BTK, MDM2, FAS, NFKBIE, IRF9, CD44, TLR2, IFNAR1	471	228	9789	3.09928	3.60891e-06	3.60891e-06	2.9688e-06
KEGG_PATHWAY	mmu04064:NF-kappa B signaling pathway	21	2.14505	1.38935e-07	LYN, VCAM1, CSNK2A1, TNFSF14, GADD45A, PRKCB, TNFAIP3, TICAM1, TNF, NFKB1, NFKB2, NFKBIA, CYLD, PIDD1, CCL4, BTK, TRIM25, LBP, BCL2A1D, BCL2A1A, BIRC3	471	107	9789	4.07899	4.54306e-05	2.27158e-05	1.86867e-05
KEGG_PATHWAY	mmu05140:Leishmaniasis	16	1.63432	8.36222e-07	ITGB1, MARCKSL1, NCF2, PRKCB, IFNGR2, NCF4, ITGB2, CYBB, TNF, NFKB1, C3, NFKBIA, FCGR4, PTPN6, JAK1, TLR2	471	70	9789	4.7505	0.000273407	9.11482e-05	7.49812e-05
KEGG_PATHWAY	mmu04621:NOD-like receptor signaling pathway	28	2.86006	4.53616e-06	OAS1A, TNFAIP3, NOD1, OAS1B, NLRC4, TNF, TANK, OAS1G, MAPK9, MAP1LC3A, CASP4, NLRP3, IKBKE, JAK1, CTSB, GBP3, IRGM2, CYBB, IRGM1, TICAM1, NFKB1, NFKBIA, OAS2, VDAC3, SUGT1, IRF9, BIRC3, IFNAR1	471	216	9789	2.69415	0.00148223	0.000348424	0.000286624
KEGG_PATHWAY	mmu05162:Measles	22	2.24719	5.32758e-06	CDKN1B, CSNK2A1, OAS1A, TNFAIP3, CBLB, OAS1B, IL2RG, NFKB1, BBC3, OAS1G, NFKBIA, MAPK9, CDK6, CCND2, OAS2, TRP53, FAS, IKBKE, IRF9, JAK1, IFNAR1, TLR2	471	145	9789	3.15335	0.00174061	0.000348424	0.000286624
KEGG_PATHWAY	mmu04380:Osteoclast differentiation	21	2.14505	7.04165e-06	CSF1R, NCF2, ITGB3, IFNGR2, NCF4, PIRB, TNF, NFKB1, NFKB2, TGFBR2, NFKBIA, CYLD, MAPK9, PPP3R1, FCGR4, BTK, SIRPA, SQSTM1, IRF9, JAK1, IFNAR1	471	136	9789	3.20921	0.00229998	0.000353963	0.00029118
KEGG_PATHWAY	mmu05200:Pathways in cancer	51	5.2094	7.57718e-06	ITGB1, CDKN1A, CDKN1B, CSF3R, BBC3, RASSF1, CCND2, RASSF5, RAC2, PIM2, JAK1, PRKCB, IFNGR2, MMP9, TGFBR2, CCNA2, MSH6, TRAF4, PAX8, BIRC3, IFNAR1, CSF1R, MAX, MGST3, MGST1, IL4RA, IL2RG, RASGRP2, HIF1A, CDC42, MAPK9, GNG2, DVL2, E2F2, E2F3, IL12RB1, RALGDS, TXNRD3, GADD45A, MLH1, NFKB1, NFKB2, NFKBIA, CDK6, TRP53, GNB1, MDM2, FAS, KRAS, CALM1, NFE2L2	471	548	9789	1.93423	0.00247468	0.000353963	0.00029118
KEGG_PATHWAY	mmu05212:Pancreatic cancer	15	1.53218	1.26351e-05	CDKN1A, GADD45A, NFKB1, TGFBR2, CDC42, MAPK9, CDK6, TRP53, RAC2, E2F2, KRAS, E2F3, RALGDS, JAK1, ARHGEF6	471	76	9789	4.10199	0.00412318	0.00051646	0.000424855
KEGG_PATHWAY	mmu04218:Cellular senescence	24	2.45148	1.93505e-05	CDKN1A, GADD45A, H2-K1, NFKB1, HIPK3, TGFBR2, CCNA2, PPP3R1, CCNB1, RBL1, CDK6, CCND2, RHEB, TRP53, RASSF5, CAPN2, MDM2, VDAC3, E2F2, KRAS, E2F3, RAD1, CALM1, SQSTM1	471	182	9789	2.74067	0.00630769	0.000703068	0.000578365
KEGG_PATHWAY	mmu05202:Transcriptional misregulation in cancer	27	2.75792	3.03138e-05	CSF1R, CDKN1A, CDKN1B, CEBPE, MAX, MLLT1, MPO, ELK4, CCND2, NFKBIZ, BCL2A1D, BCL2A1A, SMAD1, CDKN2C, EYA1, GADD45A, KLF3, MMP9, NFKB1, TGFBR2, CCNA2, MEIS1, PAX8, TRP53, MDM2, REL, BIRC3	471	226	9789	2.48298	0.00986379	0.000991261	0.000815441
KEGG_PATHWAY	mmu05417:Lipid and atherosclerosis	26	2.65577	4.17724e-05	NCF2, NCF4, TNF, TANK, CDC42, MAPK9, PPP3R1, CCL3, NLRP3, OLR1, LBP, IKBKE, LYN, VCAM1, CYBB, TICAM1, SOD2, MMP9, NFKB1, NFKBIA, TRP53, FAS, KRAS, CALM1, TLR2, NFE2L2	471	217	9789	2.49018	0.013567	0.00124178	0.00102153
KEGG_PATHWAY	mmu05160:Hepatitis C	22	2.24719	4.77443e-05	CDKN1A, OAS1A, OAS1B, TICAM1, TNF, NFKB1, PIAS1, OAS1G, NFKBIA, CDK6, PPP2R1B, OAS2, TRP53, PPP2R2D, E2F2, FAS, KRAS, E2F3, IKBKE, IRF9, JAK1, IFNAR1	471	167	9789	2.73794	0.0154915	0.00130103	0.00107027
KEGG_PATHWAY	mmu04625:C-type lectin receptor signaling pathway	17	1.73647	8.27491e-05	CLEC4B2, CBLB, TNF, NFKB1, NFKB2, NFKBIA, CYLD, MAPK9, PPP3R1, BCL3, MDM2, NLRP3, KRAS, CLEC4E, CALM1, IKBKE, IRF9	471	112	9789	3.15463	0.0266972	0.00208146	0.00171227
KEGG_PATHWAY	mmu05203:Viral carcinogenesis	26	2.65577	9.49639e-05	HDAC4, ATF2, HDAC5, CDKN1A, CDKN1B, SRF, H2-K1, GTF2E1, C3, CDC42, CCND2, JAK1, LYN, NFKB1, NFKB2, CCNA2, NFKBIA, RBL1, CDK6, SNW1, TRP53, MDM2, REL, VDAC3, KRAS, IRF9	471	228	9789	2.37004	0.0305774	0.00221809	0.00182466
KEGG_PATHWAY	mmu05161:Hepatitis B	21	2.14505	0.000110923	ATF2, CDKN1A, PRKCB, TICAM1, TNF, MMP9, NFKB1, TGFBR2, CCNA2, NFKBIA, MAPK9, TRP53, VDAC3, E2F2, FAS, KRAS, E2F3, IKBKE, JAK1, IFNAR1, TLR2	471	164	9789	2.66129	0.0356239	0.00227272	0.00186961
KEGG_PATHWAY	mmu04216:Ferroptosis	10	1.02145	0.000111204	MAP1LC3A, TRP53, FTH1, PCBP2, SLC40A1, VDAC3, CYBB, SLC3A2, SLC7A11, GCLM	471	41	9789	5.06913	0.0357123	0.00227272	0.00186961
KEGG_PATHWAY	mmu04620:Toll-like receptor signaling pathway	16	1.63432	0.000122936	CD80, TICAM1, TNF, NFKB1, TLR1, NFKBIA, MAPK9, CCL4, CCL3, MAP3K8, LBP, IKBKE, IRF9, JAK1, IFNAR1, TLR2	471	104	9789	3.19745	0.039405	0.0023647	0.00194527
KEGG_PATHWAY	mmu05166:Human T-cell leukemia virus 1 infection	27	2.75792	0.000136031	ATF2, CDKN1A, SRF, ITGB2, H2-K1, IL2RG, TNF, ETS2, ELK4, MAPK9, PPP3R1, CCND2, PTTG1, E2F2, E2F3, B2M, JAK1, CDKN2C, NFKB1, NFKB2, TGFBR2, CCNA2, NFKBIA, ESPL1, TRP53, VDAC3, KRAS	471	247	9789	2.27187	0.0435101	0.00247123	0.0020329
KEGG_PATHWAY	mmu04668:TNF signaling pathway	17	1.73647	0.000155315	ATF2, VCAM1, RHBDF2, TNFAIP3, IFI47, TNFRSF1B, TNF, MMP9, NFKB1, NFKBIA, CYLD, MAPK9, ADAM17, BCL3, FAS, MAP3K8, BIRC3	471	118	9789	2.99422	0.0495235	0.00267305	0.00219893
KEGG_PATHWAY	mmu05167:Kaposi sarcoma-associated herpesvirus infection	25	2.55363	0.000173327	CDKN1A, H2-K1, HIF1A, C3, MAPK9, PPP3R1, GNG2, MAP1LC3A, E2F2, E2F3, IKBKE, JAK1, LYN, TICAM1, NFKB1, NFKBIA, HCK, CDK6, TRP53, GNB1, FAS, KRAS, CALM1, IRF9, IFNAR1	471	223	9789	2.32998	0.0551063	0.00283389	0.00233125
KEGG_PATHWAY	mmu05418:Fluid shear stress and atherosclerosis	19	1.94076	0.000250424	MEF2A, VCAM1, CAV2, NCF2, DUSP1, ITGB3, MGST3, MGST1, TNF, MMP9, NFKB1, ASS1, MAPK9, SUMO1, TRP53, RAC2, CALM1, SQSTM1, NFE2L2	471	148	9789	2.66814	0.078635	0.00389946	0.00320781
KEGG_PATHWAY	mmu05219:Bladder cancer	9	0.919305	0.000626082	RASSF1, CDKN1A, TRP53, MDM2, E2F2, E2F3, KRAS, MMP9, HBEGF	471	41	9789	4.56222	0.185184	0.00930586	0.00765528
KEGG_PATHWAY	mmu04210:Apoptosis	17	1.73647	0.000726737	GADD45A, TNF, LMNB2, CTSS, NFKB1, BBC3, NFKBIA, MAPK9, PIDD1, TRP53, CAPN2, FAS, KRAS, BCL2A1D, BCL2A1A, CTSB, BIRC3	471	135	9789	2.61717	0.211584	0.0103323	0.00849966
KEGG_PATHWAY	mmu04115:p53 signaling pathway	12	1.22574	0.000839853	PIDD1, CCNB1, CDKN1A, CDK6, CCND2, SIVA1, RRM2B, GADD45A, TRP53, MDM2, FAS, BBC3	471	75	9789	3.32535	0.240236	0.011443	0.00941335
KEGG_PATHWAY	mmu05220:Chronic myeloid leukemia	12	1.22574	0.000940521	NFKBIA, CDKN1A, CDKN1B, CDK6, GADD45A, TRP53, MDM2, E2F2, E2F3, KRAS, NFKB1, TGFBR2	471	76	9789	3.2816	0.264861	0.0121104	0.00996239
KEGG_PATHWAY	mmu05235:PD-L1 expression and PD-1 checkpoint pathway in cancer	13	1.32789	0.000962907	CD274, CSNK2A1, IFNGR2, TICAM1, HIF1A, NFKB1, NFKBIA, PPP3R1, PTPN6, KRAS, NFKBIE, JAK1, TLR2	471	88	9789	3.07028	0.270227	0.0121104	0.00996239
KEGG_PATHWAY	mmu04140:Autophagy - animal	19	1.94076	0.00107829	SH3GLB1, IGBP1, WDR45B, IRS2, TANK, HIF1A, RPTOR, VMP1, MAPK9, MAP1LC3A, DEPTOR, LAMP1, RHEB, VPS41, ATG2A, KRAS, SQSTM1, SNAP29, CTSB	471	167	9789	2.36458	0.297276	0.0130593	0.0107429
KEGG_PATHWAY	mmu05163:Human cytomegalovirus infection	25	2.55363	0.00116877	ATF2, CDKN1A, ITGB3, H2-K1, TNF, PPP3R1, GNG2, CCL4, CCL3, RAC2, E2F2, E2F3, B2M, JAK1, PRKCB, NFKB1, NFKBIA, CDK6, RHEB, TRP53, GNB1, MDM2, FAS, KRAS, CALM1	471	254	9789	2.04561	0.317786	0.0136496	0.0112285
KEGG_PATHWAY	mmu04110:Cell cycle	18	1.83861	0.0013974	CDKN1A, CDKN1B, CDKN2C, GADD45A, CDC25C, CCNA2, MTBP, CCNB1, RBL1, CDK6, CCND2, PPP2R1B, ESPL1, PTTG1, TRP53, MDM2, E2F2, E2F3	471	157	9789	2.38281	0.36699	0.0157569	0.0129621
KEGG_PATHWAY	mmu05222:Small cell lung cancer	13	1.32789	0.00172656	ITGB1, CDKN1A, CDKN1B, MAX, GADD45A, NFKB1, NFKBIA, CDK6, TRAF4, TRP53, E2F2, E2F3, BIRC3	471	94	9789	2.87431	0.431682	0.0188195	0.0154815
KEGG_PATHWAY	mmu05134:Legionellosis	10	1.02145	0.00208966	NFKBIA, C3, ITGB2, NLRC4, SEC22B, TNF, CLK4, NFKB1, NFKB2, TLR2	471	60	9789	3.46391	0.495422	0.0220425	0.0181328
KEGG_PATHWAY	mmu04010:MAPK signaling pathway	27	2.75792	0.002423	ATF2, CSF1R, MAX, SRF, RASGRP2, TNF, ELK4, CDC42, MAPK9, PPP3R1, RAC2, MAP3K20, MAP3K8, MAP3K9, MAP3K6, GADD45A, DUSP1, PRKCB, NFKB1, NFKB2, TGFBR2, NR4A1, TRP53, NF1, FAS, RAPGEF2, KRAS	471	299	9789	1.87677	0.547643	0.0247601	0.0203684
KEGG_PATHWAY	mmu04650:Natural killer cell mediated cytotoxicity	14	1.43003	0.00366115	PRKCB, IFNGR2, ITGB2, ICAM2, TNF, PPP3R1, FCGR4, RAC2, FAS, PTPN6, KRAS, SH2D1B1, ULBP1, IFNAR1	471	116	9789	2.50835	0.698623	0.0360451	0.0296517
KEGG_PATHWAY	mmu05142:Chagas disease	13	1.32789	0.0037478	IFNGR2, TICAM1, TNF, NFKB1, TGFBR2, C3, NFKBIA, MAPK9, PPP2R1B, PPP2R2D, CCL3, FAS, TLR2	471	103	9789	2.62315	0.707074	0.0360451	0.0296517
KEGG_PATHWAY	mmu05164:Influenza A	18	1.83861	0.00415855	PRKCB, IFNGR2, OAS1A, OAS1B, TICAM1, TNF, NFKB1, OAS1G, NFKBIA, CDK6, OAS2, TRIM25, FAS, NLRP3, IKBKE, IRF9, JAK1, IFNAR1	471	174	9789	2.15001	0.744027	0.0388527	0.0319614
KEGG_PATHWAY	mmu04659:Th17 cell differentiation	13	1.32789	0.00438822	IFNGR2, EBI3, IL4RA, IL2RG, HIF1A, NFKB1, TGFBR2, NFKBIA, MAPK9, PPP3R1, IL12RB1, NFKBIE, JAK1	471	105	9789	2.57319	0.762623	0.0398597	0.0327897
KEGG_PATHWAY	mmu04068:FoxO signaling pathway	15	1.53218	0.00463033	CDKN1A, CDKN1B, GADD45A, FBXO25, PRKAG2, IRS2, FOXO4, SOD2, TGFBR2, MAPK9, CCNB1, CCND2, CAT, MDM2, KRAS	471	133	9789	2.344	0.78077	0.0409221	0.0336637
KEGG_PATHWAY	mmu04217:Necroptosis	18	1.83861	0.00494422	PYGB, IFNGR2, CYBB, TNFAIP3, TICAM1, TNF, CYLD, MAPK9, FTH1, CAPN2, VDAC3, FAS, NLRP3, SQSTM1, IRF9, JAK1, IFNAR1, BIRC3	471	177	9789	2.11357	0.802254	0.0425463	0.0349999
KEGG_PATHWAY	mmu04142:Lysosome	15	1.53218	0.00528856	TCIRG1, LIPA, GNS, CTSS, SGSH, AP4M1, GNPTAB, LAMP1, PSAP, NCOA7, ACP2, AP1S3, CD68, GLA, CTSB	471	135	9789	2.30927	0.823414	0.0443425	0.0364775
KEGG_PATHWAY	mmu05135:Yersinia infection	15	1.53218	0.00564485	ITGB1, ACTR2, LIMK1, NLRC4, BAIAP2, TICAM1, TNF, NFKB1, NFKBIA, CDC42, MAPK9, RAC2, NLRP3, ARHGEF7, SKAP2	471	136	9789	2.29229	0.842935	0.0461466	0.0379616
KEGG_PATHWAY	mmu05170:Human immunodeficiency virus 1 infection	22	2.24719	0.00587808	TRIM30D, PRKCB, LIMK1, H2-K1, SAMHD1, TNFRSF1B, CDC25C, TNF, NFKB1, NFKBIA, MAPK9, PPP3R1, CCNB1, GNG2, GNB1, RAC2, FAS, KRAS, AP1S3, CALM1, B2M, TLR2	471	241	9789	1.89724	0.854532	0.0461788	0.037988
KEGG_PATHWAY	mmu05145:Toxoplasmosis	13	1.32789	0.00593122	ITGB1, IFNGR2, IRGM2, IRGM1, TNF, NFKB1, NFKBIA, MAPK9, PPIF, IGTP, JAK1, BIRC3, TLR2	471	109	9789	2.47876	0.857053	0.0461788	0.037988
KEGG_PATHWAY	mmu04662:B cell receptor signaling pathway	11	1.1236	0.00673634	NFKBIA, LYN, PPP3R1, PRKCB, BTK, RAC2, PTPN6, KRAS, NFKBIE, PIRB, NFKB1	471	84	9789	2.72164	0.890325	0.0512275	0.0421413
KEGG_PATHWAY	mmu05223:Non-small cell lung cancer	10	1.02145	0.00724997	RASSF1, CDKN1A, CDK6, GADD45A, PRKCB, RASSF5, TRP53, E2F2, E2F3, KRAS	471	72	9789	2.88659	0.907392	0.0538804	0.0443237
KEGG_PATHWAY	mmu05165:Human papillomavirus infection	29	2.96221	0.00773162	ITGB1, ATP6V1A, CDKN1A, CDKN1B, ITGB3, H2-K1, TCIRG1, TNF, CDC42, CCND2, PPP2R1B, DVL2, IKBKE, JAK1, PRKCI, TICAM1, NFKB1, CCNA2, RBL1, CDK6, RHEB, MFNG, TRP53, PPP2R2D, MDM2, FAS, KRAS, IRF9, IFNAR1	471	359	9789	1.67889	0.920981	0.0561831	0.0462179
KEGG_PATHWAY	mmu04622:RIG-I-like receptor signaling pathway	10	1.02145	0.00792905	NFKBIA, CYLD, MAPK9, SIKE1, DHX58, TRIM25, TNF, TANK, IKBKE, NFKB1	471	73	9789	2.84705	0.925959	0.0563652	0.0463677
KEGG_PATHWAY	mmu05214:Glioma	10	1.02145	0.00865554	CDKN1A, CDK6, GADD45A, PRKCB, TRP53, MDM2, E2F2, E2F3, KRAS, CALM1	471	74	9789	2.80857	0.941731	0.0602204	0.0495391
KEGG_PATHWAY	mmu05168:Herpes simplex virus 1 infection	35	3.57508	0.0091031	PILRB1, ITGB3, ZFP746, H2-K1, OAS1A, OAS1B, TNF, OAS1G, C3, ZFP141, IKBKE, B2M, JAK1, EIF2B3, ZFP114, EIF2B2, TNFSF14, ZFP317, IFNGR2, ZFP932, 2810021J22RIK, PILRA, TICAM1, HCFC2, NFKB1, AI987944, NFKBIA, OAS2, RHEB, TRP53, FAS, IRF9, BIRC3, TLR2, IFNAR1	471	464	9789	1.56772	0.94973	0.0607894	0.0500072
KEGG_PATHWAY	mmu05205:Proteoglycans in cancer	19	1.94076	0.00925775	ITGB1, CDKN1A, PPP1R12A, CAV2, PRKCB, ITGB3, TNF, HIF1A, MMP9, CDC42, TFAP4, TRP53, MDM2, FAS, PTPN6, KRAS, CD44, HBEGF, TLR2	471	204	9789	1.93571	0.952231	0.0607894	0.0500072
KEGG_PATHWAY	mmu05210:Colorectal cancer	11	1.1236	0.00929501	MSH6, MAPK9, CDKN1A, GADD45A, TRP53, RAC2, KRAS, MLH1, RALGDS, BBC3, TGFBR2	471	88	9789	2.59793	0.952815	0.0607894	0.0500072
KEGG_PATHWAY	mmu05133:Pertussis	10	1.02145	0.0111395	C3, ITGB1, MAPK9, ITGB2, NLRP3, NOD1, TICAM1, CALM1, TNF, NFKB1	471	77	9789	2.69915	0.974346	0.0714238	0.0587553
KEGG_PATHWAY	mmu04613:Neutrophil extracellular trap formation	19	1.94076	0.011718	HDAC4, HDAC5, NCF2, PRKCB, ITGB3, NCF4, ITGB2, FPR1, CYBB, FPR2, MPO, NFKB1, C3, FCGR4, CASP4, PPIF, RAC2, VDAC3, TLR2	471	209	9789	1.8894	0.978814	0.0736883	0.0606182
KEGG_PATHWAY	mmu05152:Tuberculosis	17	1.73647	0.0128169	IFNGR2, ITGB2, TCIRG1, TNF, CTSS, NFKB1, TLR1, C3, MAPK9, PPP3R1, LAMP1, FCGR4, LBP, CLEC4E, CALM1, JAK1, TLR2	471	180	9789	1.96288	0.985275	0.0790776	0.0650516
KEGG_PATHWAY	mmu01522:Endocrine resistance	11	1.1236	0.0134677	MAPK9, CDKN1A, CDKN1B, CDKN2C, TRP53, MDM2, E2F2, E2F3, KRAS, MMP9, HBEGF	471	93	9789	2.45826	0.988131	0.08083	0.0664932
KEGG_PATHWAY	mmu00920:Sulfur metabolism	4	0.40858	0.0135953	ETHE1, SQOR, SUOX, PAPSS2	471	11	9789	7.55761	0.988623	0.08083	0.0664932
KEGG_PATHWAY	mmu04660:T cell receptor signaling pathway	13	1.32789	0.0140668	CBLB, TNF, NFKB1, NFKBIA, CDC42, MAPK9, PPP3R1, PPP2R1B, PPP2R2D, PTPN6, MAP3K8, KRAS, NFKBIE	471	122	9789	2.21463	0.99027	0.0821401	0.0675709
KEGG_PATHWAY	mmu04145:Phagosome	17	1.73647	0.0148242	ITGB1, ATP6V1A, NCF2, ITGB3, NCF4, H2-K1, ITGB2, CYBB, TCIRG1, MPO, CTSS, C3, LAMP1, FCGR4, OLR1, SEC22B, TLR2	471	183	9789	1.9307	0.992432	0.0850441	0.0699598
KEGG_PATHWAY	mmu01524:Platinum drug resistance	10	1.02145	0.0152372	MSH6, CDKN1A, TRP53, MGST3, MGST1, MDM2, FAS, MLH1, BBC3, BIRC3	471	81	9789	2.56586	0.993401	0.0859062	0.070669
KEGG_PATHWAY	mmu05221:Acute myeloid leukemia	9	0.919305	0.0184439	CCNA2, CSF1R, CEBPE, KRAS, PIM2, BCL2A1D, BCL2A1A, MPO, NFKB1	471	70	9789	2.67216	0.997729	0.102223	0.0840918
KEGG_PATHWAY	mmu05225:Hepatocellular carcinoma	16	1.63432	0.0211095	SMARCD1, CDKN1A, TXNRD3, GADD45A, PRKCB, MGST3, MGST1, ARID1B, TGFBR2, CDK6, TRP53, DVL2, E2F2, KRAS, E2F3, NFE2L2	471	175	9789	1.9002	0.999067	0.115047	0.0946409
KEGG_PATHWAY	mmu00860:Porphyrin metabolism	7	0.715015	0.0240059	ALAS1, FTH1, BLVRB, HCCS, PPOX, BLVRA, UGT1A7C	471	47	9789	3.09541	0.999646	0.128687	0.105862
KEGG_PATHWAY	mmu04658:Th1 and Th2 cell differentiation	10	1.02145	0.0249218	NFKBIA, MAPK9, PPP3R1, IFNGR2, IL4RA, IL12RB1, NFKBIE, IL2RG, NFKB1, JAK1	471	88	9789	2.36175	0.999739	0.131442	0.108128
KEGG_PATHWAY	mmu04670:Leukocyte transendothelial migration	12	1.22574	0.027588	ITGB1, CDC42, VCAM1, NCF2, PRKCB, RASSF5, NCF4, ITGB2, RAC2, CYBB, THY1, MMP9	471	119	9789	2.09581	0.999894	0.143195	0.117796
KEGG_PATHWAY	mmu04211:Longevity regulating pathway	10	1.02145	0.0283487	RPTOR, ATF2, RHEB, TRP53, CAT, PRKAG2, IRS2, KRAS, SOD2, NFKB1	471	90	9789	2.30927	0.999918	0.143456	0.118011
KEGG_PATHWAY	mmu04015:Rap1 signaling pathway	18	1.83861	0.0285156	ITGB1, CSF1R, PRKCI, PRKCB, ITGB3, ITGB2, FPR1, RASGRP2, CDC42, ADORA2B, PRKD3, RASSF5, KRIT1, RAC2, RAPGEF2, KRAS, CALM1, RALGDS	471	214	9789	1.74814	0.999922	0.143456	0.118011
KEGG_PATHWAY	mmu04722:Neurotrophin signaling pathway	12	1.22574	0.0307039	NFKBIA, CDC42, MAPK9, BEX3, PRDM4, TRP53, PSEN2, IRAK3, KRAS, NFKBIE, CALM1, NFKB1	471	121	9789	2.06117	0.999963	0.152124	0.125142
KEGG_PATHWAY	mmu04657:IL-17 signaling pathway	10	1.02145	0.0340893	NFKBIA, MAPK9, USP25, TRAF4, LCN2, TNFAIP3, MMP9, TNF, IKBKE, NFKB1	471	93	9789	2.23478	0.999988	0.166376	0.136866
KEGG_PATHWAY	mmu04630:JAK-STAT signaling pathway	15	1.53218	0.0355934	PIAS3, CDKN1A, CSF3R, IFNGR2, IL4RA, IL2RG, PIAS1, IL22RA2, CCND2, PTPN6, IL12RB1, SOCS7, IRF9, JAK1, IFNAR1	471	171	9789	1.82311	0.999993	0.171162	0.140803
KEGG_PATHWAY	mmu04910:Insulin signaling pathway	13	1.32789	0.0366966	PTPN1, PYGB, PRKCI, PRKAG2, CBLB, IRS2, PHKB, RPTOR, MAPK9, RHEB, FASN, KRAS, CALM1	471	140	9789	1.92989	0.999995	0.17391	0.143064
KEGG_PATHWAY	mmu04931:Insulin resistance	11	1.1236	0.0382831	NFKBIA, MAPK9, PTPN1, PYGB, PRKCB, PRKAG2, TRIB3, IRS2, TNF, NFKB1, SLC27A4	471	110	9789	2.07834	0.999997	0.176552	0.145237
KEGG_PATHWAY	mmu00983:Drug metabolism - other enzymes	10	1.02145	0.038334	RRM2B, CES1D, IMPDH1, CES2G, MGST3, MGST1, MPO, XDH, ITPA, UGT1A7C	471	95	9789	2.18773	0.999997	0.176552	0.145237
KEGG_PATHWAY	mmu04062:Chemokine signaling pathway	16	1.63432	0.0447809	LYN, PRKCB, RASGRP2, NFKB1, FGR, NFKBIA, CDC42, HCK, GNG2, GRK5, CCL6, GNB1, CCL4, CCL3, RAC2, KRAS	471	193	9789	1.72298	1	0.200935	0.165295
KEGG_PATHWAY	mmu01100:Metabolic pathways	94	9.60163	0.0448571	POMT2, PYGB, PIGU, B4GALT1, ALAS1, PIGQ, AMD1, PIGP, TXNDC12, OGDHL, HCCS, TCIRG1, NUDT5, SGSH, SPTLC2, AUH, FPGS, GMPPA, DBT, LIPG, CAR13, ENPP4, ACP2, PHGDH, KMT5A, PSPH, GSTK1, THA1, GLCE, AMPD2, POMGNT1, CAMKMT, DCTD, NT5C3B, RRM2B, BDH1, ACOX1, MTHFD2, ETHE1, CAT, PCCB, BLVRB, PIGL, MGLL, PAFAH1B2, B4GALT4, BLVRA, PAFAH1B1, AGPAT5, ATP6V1A, PFKFB4, MGST3, HDC, MGST1, HSD17B4, SGMS2, NPL, PPO…	471	1644	9789	1.18835	1	0.200935	0.165295
KEGG_PATHWAY	mmu01232:Nucleotide metabolism	9	0.919305	0.0479546	DCTD, NT5C3B, NT5E, RRM2B, IMPDH1, AMPD2, XDH, ITPA, AK8	471	84	9789	2.2268	1	0.210009	0.17276
KEGG_PATHWAY	mmu01523:Antifolate resistance	5	0.510725	0.0481673	ABCC5, FPGS, GGH, TNF, NFKB1	471	29	9789	3.58335	1	0.210009	0.17276
KEGG_PATHWAY	mmu05215:Prostate cancer	10	1.02145	0.0504821	NFKBIA, CDKN1A, CDKN1B, TRP53, MDM2, E2F2, E2F3, KRAS, MMP9, NFKB1	471	100	9789	2.07834	1	0.217206	0.17868
KEGG_PATHWAY	mmu04933:AGE-RAGE signaling pathway in diabetic complications	10	1.02145	0.0531838	CDC42, MAPK9, CDKN1B, VCAM1, PRKCB, CYBB, KRAS, TNF, NFKB1, TGFBR2	471	101	9789	2.05777	1	0.224509	0.184688
KEGG_PATHWAY	mmu00563:Glycosylphosphatidylinositol (GPI)-anchor biosynthesis	5	0.510725	0.0535526	PIGU, PGAP2, PIGQ, PIGP, PIGL	471	30	9789	3.46391	1	0.224509	0.184688
KEGG_PATHWAY	mmu04920:Adipocytokine signaling pathway	8	0.81716	0.0566717	NFKBIA, MAPK9, PRKAG2, IRS2, TNFRSF1B, NFKBIE, TNF, NFKB1	471	72	9789	2.30927	1	0.231646	0.190559
KEGG_PATHWAY	mmu05218:Melanoma	8	0.81716	0.0566717	CDKN1A, CDK6, GADD45A, TRP53, MDM2, E2F2, E2F3, KRAS	471	72	9789	2.30927	1	0.231646	0.190559
KEGG_PATHWAY	mmu04144:Endocytosis	20	2.0429	0.0614825	WASHC4, SH3GLB1, ACTR2, PRKCI, SMURF2, CAV2, H2-K1, CBLB, VPS37A, IL2RG, TGFBR2, CDC42, ACAP3, SNX4, ACAP1, GRK5, NEDD4, MDM2, VPS45, EPS15	471	270	9789	1.53951	1	0.246203	0.202534
KEGG_PATHWAY	mmu04014:Ras signaling pathway	18	1.83861	0.0624192	CSF1R, PRKCB, FOXO4, RASGRP2, ETS2, NFKB1, CDC42, MAPK9, RASSF1, GNG2, RASSF5, GNB1, REL, RAC2, NF1, KRAS, CALM1, RALGDS	471	236	9789	1.58518	1	0.246203	0.202534
KEGG_PATHWAY	mmu04919:Thyroid hormone signaling pathway	11	1.1236	0.0624919	MED24, MED30, RHEB, PRKCB, ITGB3, TRP53, DIO2, MDM2, SLC16A10, KRAS, HIF1A	471	120	9789	1.90515	1	0.246203	0.202534
KEGG_PATHWAY	mmu04520:Adherens junction	9	0.919305	0.0739805	CDC42, PTPN1, CSNK2A1, SMURF2, KRIT1, RAC2, PTPN6, BAIAP2, TGFBR2	471	92	9789	2.03316	1	0.287995	0.236914
KEGG_PATHWAY	mmu05321:Inflammatory bowel disease	7	0.715015	0.0759997	IFNGR2, IL4RA, IL12RB1, IL2RG, TNF, NFKB1, TLR2	471	62	9789	2.34652	1	0.288377	0.237228
KEGG_PATHWAY	mmu04936:Alcoholic liver disease	12	1.22574	0.0764358	NFKBIA, C3, MAPK9, ACOX1, FASN, PRKAG2, FAS, LBP, TICAM1, TNF, IKBKE, NFKB1	471	141	9789	1.7688	1	0.288377	0.237228
KEGG_PATHWAY	mmu04151:PI3K-Akt signaling pathway	25	2.55363	0.07709	ITGB1, ATF2, CSF1R, CDKN1A, CDKN1B, CSF3R, ITGB3, IL4RA, IL2RG, RPTOR, CCND2, GNG2, PPP2R1B, JAK1, NFKB1, NR4A1, CDK6, RHEB, TRP53, PPP2R2D, GNB1, MDM2, KRAS, TLR2, IFNAR1	471	367	9789	1.41577	1	0.288377	0.237228
KEGG_PATHWAY	mmu04390:Hippo signaling pathway	13	1.32789	0.0776061	SMAD1, PRKCI, ITGB2, SMAD7, BBC3, TGFBR2, MOB1A, RASSF1, CCND2, PPP2R1B, PPP2R2D, DVL2, BIRC3	471	158	9789	1.71003	1	0.288377	0.237228
KEGG_PATHWAY	mmu03266:Virion - Herpesvirus	3	0.306435	0.0801913	PILRB1, ITGB3, PILRA	471	10	9789	6.23503	1	0.29004	0.238596
KEGG_PATHWAY	mmu04611:Platelet activation	11	1.1236	0.0809252	LYN, ITGB1, GP9, PTGIR, PRKCI, PPP1R12A, ITGB3, P2RX1, TBXAS1, BTK, RASGRP2	471	126	9789	1.81443	1	0.29004	0.238596
KEGG_PATHWAY	mmu04071:Sphingolipid signaling pathway	11	1.1236	0.0809252	MAPK9, PPP2R1B, SPTLC2, PRKCB, TRP53, PPP2R2D, RAC2, KRAS, SGMS2, TNF, NFKB1	471	126	9789	1.81443	1	0.29004	0.238596
KEGG_PATHWAY	mmu04666:Fc gamma R-mediated phagocytosis	9	0.919305	0.0816016	LYN, CDC42, ACTR2, HCK, MARCKSL1, FCGR4, PRKCB, LIMK1, RAC2	471	94	9789	1.9899	1	0.29004	0.238596
KEGG_PATHWAY	mmu05206:MicroRNAs in cancer	21	2.14505	0.0931079	HDAC4, HDAC5, CDKN1A, CDKN1B, PRKCB, ITGB3, KIF23, IRS2, CDC25C, MMP9, NFKB1, RPTOR, RASSF1, CDK6, CCND2, TRP53, MDM2, E2F2, KRAS, E2F3, CD44	471	303	9789	1.44044	1	0.327379	0.269312
KEGG_PATHWAY	mmu05231:Choline metabolism in cancer	9	0.919305	0.0981852	MAPK9, RHEB, PRKCB, RAC2, KRAS, CHPT1, GPCPD1, RALGDS, HIF1A	471	98	9789	1.90868	1	0.341559	0.280977
KEGG_PATHWAY	mmu05216:Thyroid cancer	5	0.510725	0.0997486	CDKN1A, PAX8, GADD45A, TRP53, KRAS	471	37	9789	2.80857	1	0.343345	0.282446
