# Supplementary material for: Leukemia-expanded splenic CD81+ erythroblasts potentiate disease progression in mice by reshaping leukemic cell metabolism
Source: J Clin Invest. 2025 Dec 15;135(24):e193082. doi: 10.1172/JCI193082 (PMC12700549; doi:10.1172/JCI193082)
Supplement: Supplemental table 9 [file jci-135-193082-s217.xlsx]

## Sheet: Supplemental Table 9
Supplemental Table 9	KEGG enrichment analyses for MEblue
Category	Term	Count	%	PValue	Genes	List Total	Pop Hits	Pop Total	Fold Enrichment	Bonferroni	Benjamini	FDR
KEGG_PATHWAY	hsa00010:Glycolysis / Gluconeogenesis	19	1.42857	4.66604e-07	TPI1, ADPGK, PGAM1, ENO1, HK2, LDHB, LDHA, PKM, PGK1, PGM2, ALDOC, ALDOA, ACSS1, GAPDH, FBP1, PFKM, PFKP, PCK2, ALDH9A1	620	67	8840	4.04333	0.000153967	0.000153979	0.000145114
KEGG_PATHWAY	hsa04066:HIF-1 signaling pathway	23	1.72932	5.05056e-06	MAP2K1, EGLN3, PFKFB3, CUL2, SLC2A1, PIK3CD, ENO1, HK2, VEGFA, LDHB, LDHA, PGK1, EIF4EBP1, ALDOC, ELOB, LTBR, ALDOA, EIF4E2, GAPDH, EIF4E, PFKM, PFKP, PDK1	620	109	8840	3.00858	0.0016653	0.000833343	0.000785362
KEGG_PATHWAY	hsa03050:Proteasome	14	1.05263	1.01088e-05	PSMD11, PSMD13, ADRM1, PSMB9, PSMD8, PSMD6, PSMB5, PSMC3, PSMD4, PSMC4, PSMB3, PSMD2, PSME3, PSMC2	620	46	8840	4.33941	0.00333037	0.00111197	0.00104795
KEGG_PATHWAY	hsa01100:Metabolic pathways	148	11.1278	4.2232e-05	DGKE, AHCYL1, PANK3, DGKD, CMAS, ACAA2, PANK1, NDUFA10, EHMT1, PLOD1, ENO1, SAT1, TM7SF2, NDST2, C1GALT1C1, NAMPT, MCCC2, PDHX, ENTPD1, DHDH, SETMAR, ALG3, ACYP1, ACSL3, MIF, ALG1, COX6B2, DGKZ, ASRGL1, MTAP, COX7A2L, IDNK, MT-CO3, MPPE1, ALG10B, IPPK, MTMR2, PFKFB3, MGST2, AK4, HACD3, MTMR4, ACACA, FUT4, HSD11B1, LDHB, UGCG, LDHA, EBP, FUT7, AMDHD2, RDH10, PGK1, CYC1, NDUFV3, NDUFV2, COX10, PCK2…	620	1561	8840	1.35182	0.0138402	0.00307106	0.00289424
KEGG_PATHWAY	hsa01200:Carbon metabolism	22	1.65414	4.65312e-05	TPI1, ADPGK, PGAM1, DLST, GPT, ENO1, HK2, ALDH6A1, PKM, PCCA, PGK1, ALDOC, IDNK, ME2, ACO2, ACOX3, ALDOA, ACSS1, GAPDH, FBP1, PFKM, PFKP	620	116	8840	2.70412	0.0152383	0.00307106	0.00289424
KEGG_PATHWAY	hsa04141:Protein processing in endoplasmic reticulum	27	2.03008	0.000122396	VCP, ATF6B, HSP90B1, LMAN1, ERLEC1, HSPH1, SSR1, BAK1, SIL1, SEC31A, PDIA3, HSPA8, HSPA5, SSR2, TRAF2, EIF2S1, PDIA4, DNAJA1, DNAJC3, NSFL1C, NPLOC4, OSTC, STT3A, PLAA, HYOU1, CALR, SEC24D	620	170	8840	2.26452	0.0395883	0.0067318	0.00634421
KEGG_PATHWAY	hsa00051:Fructose and mannose metabolism	10	0.75188	0.000409086	GMPPB, PFKFB3, TPI1, PMM1, ALDOC, ALDOA, FBP1, PFKM, HK2, PFKP	620	34	8840	4.19355	0.126307	0.0192855	0.0181751
KEGG_PATHWAY	hsa04144:Endocytosis	33	2.4812	0.000713698	WIPF1, VPS4A, CLTC, ARPC5L, ARRB1, ASAP1, ARRB2, GRK2, RAB11FIP1, CHMP1B, MVB12B, WASHC1, RAB11FIP4, RAB11FIP5, SMAD2, ARFGEF2, HSPA8, VTA1, ARPC4, SNF8, STAM, VPS37B, IGF2R, PML, ARFGAP2, ZFYVE16, RABEP1, EHD4, HGS, IL2RA, RAB35, RAB5A, CHMP5	620	252	8840	1.86713	0.209907	0.02944	0.027745
KEGG_PATHWAY	hsa05169:Epstein-Barr virus infection	28	2.10526	0.000903922	HDAC2, PSMD11, PSMD13, PIK3CD, RBPJ, PSMD8, PSMD6, PSMD4, CASP3, PSMD2, CIR1, BAK1, IKBKG, POLK, JAK3, PDIA3, ENTPD1, STAT2, ADRM1, TAP2, TAP1, TRAF2, MAVS, PSMC3, PSMC4, PSMC2, CALR, NFKBIB	620	203	8840	1.96663	0.258017	0.0322247	0.0303693
KEGG_PATHWAY	hsa05016:Huntington disease	38	2.85714	0.000976506	HDAC2, PSMD11, PSMD13, NDUFA10, CLTC, NRF1, COX5A, PSMD8, PSMD6, PSMB5, PSMD4, PSMB3, CASP3, PSMD2, RB1CC1, CREB3L2, POLR2E, POLR2F, CYC1, NDUFV3, NDUFV2, GRIA3, POLR2L, TGM2, GPX3, ADRM1, TRAF2, COX6B2, SOD1, COX7A2L, REST, PSMC3, PSMC4, PSMC2, NDUFS1, MT-CO3, SLC25A5, SLC25A4	620	311	8840	1.74214	0.275595	0.0322247	0.0303693
KEGG_PATHWAY	hsa00620:Pyruvate metabolism	11	0.827068	0.00127845	GRHPR, LDHB, LDHA, PKM, ACYP1, HAGH, ME2, ACSS1, ACACA, PCK2, ALDH9A1	620	47	8840	3.33699	0.344371	0.0354415	0.033401
KEGG_PATHWAY	hsa00640:Propanoate metabolism	9	0.676692	0.00128878	HADHA, LDHB, LDHA, ALDH6A1, PCCA, EHHADH, ACOX3, ACSS1, ACACA	620	32	8840	4.01008	0.346605	0.0354415	0.033401
KEGG_PATHWAY	hsa05020:Prion disease	34	2.55639	0.00187238	PSMD11, ATF6B, PSMD13, NDUFA10, PIK3CD, COX5A, PSMD8, STIP1, PSMD6, PSMB5, PSMD4, PSMB3, CASP3, PSMD2, CREB3L2, CYC1, NDUFV3, NDUFV2, PRKACA, EGR1, HSPA8, HSPA5, ADRM1, COX6B2, EIF2S1, SOD1, COX7A2L, PSMC3, PSMC4, PSMC2, NDUFS1, MT-CO3, SLC25A5, SLC25A4	620	278	8840	1.74379	0.461228	0.0475295	0.044793
KEGG_PATHWAY	hsa05203:Viral carcinogenesis	27	2.03008	0.00222552	VAC14, SP100, HDAC2, ATF6B, PXN, PIK3CD, CHD4, RBPJ, CASP3, CREB3L2, PMAIP1, BAK1, IKBKG, PRKACA, JAK3, YWHAG, RANBP1, STAT5B, ACTN1, MRPS18B, TRAF2, GTF2H1, ACTN4, DDB1, PKM, LTBR, MAD1L1	620	205	8840	1.87789	0.52061	0.0524587	0.0494384
KEGG_PATHWAY	hsa05012:Parkinson disease	32	2.40602	0.0044821	PSMD11, PSMD13, LRRK2, NDUFA10, COX5A, TXN2, PSMD8, PSMD6, PSMB5, PSMD4, PSMB3, CASP3, PSMD2, SLC39A6, CYC1, NDUFV3, NDUFV2, PRKACA, HSPA5, ADRM1, COX6B2, EIF2S1, SOD1, COX7A2L, PSMC3, PSMC4, PSMC2, UBA1, NDUFS1, MT-CO3, SLC25A5, SLC25A4	620	271	8840	1.68361	0.772912	0.0986061	0.0929288
KEGG_PATHWAY	hsa05017:Spinocerebellar ataxia	20	1.50376	0.00542256	PSMD11, PSMD13, ADRM1, ATP2A2, PIK3CD, TRAF2, RBPJ, PSMD8, PSMD6, PSMB5, PSMC3, PSMD4, PSMC4, PSMB3, PSMD2, RB1CC1, PSMC2, SLC25A5, SLC25A4, GRIA3	620	144	8840	1.98029	0.833758	0.107785	0.101579
KEGG_PATHWAY	hsa01230:Biosynthesis of amino acids	13	0.977444	0.00555258	TPI1, PGAM1, PYCR1, GPT, ENO1, PKM, PGK1, ALDOC, ACO2, ALDOA, GAPDH, PFKM, PFKP	620	75	8840	2.4714	0.840778	0.107785	0.101579
KEGG_PATHWAY	hsa03008:Ribosome biogenesis in eukaryotes	22	1.65414	0.00669739	UTP15, POP5, RBM28, UTP4, POP1, HEATR1, FCF1, WDR75, NAT10, SNU13, IMP4, NMD3, REXO2, GTPBP4, WDR43, GNL3, NOL6, LSG1, TBL3, BMS1, NHP2, DROSHA	620	168	8840	1.86713	0.891127	0.11574	0.109076
KEGG_PATHWAY	hsa04140:Autophagy - animal	22	1.65414	0.00716234	ATG3, UVRAG, MAP2K1, STX17, BNIP3, VPS33A, WDR41, PIK3CD, EIF2AK4, MTMR4, ZFYVE1, EIF2S1, ATG12, CTSL, RB1CC1, DDIT4, ATG4C, VPS11, PRKACA, ATG7, YKT6, VPS16	620	169	8840	1.85608	0.906713	0.11574	0.109076
KEGG_PATHWAY	hsa00520:Amino sugar and nucleotide sugar metabolism	10	0.75188	0.00716658	GMPPB, CMAS, GNPDA1, GNPDA2, PMM1, AMDHD2, PGM2, GALK2, HK2, GALK1	620	50	8840	2.85161	0.906845	0.11574	0.109076
KEGG_PATHWAY	hsa04922:Glucagon signaling pathway	16	1.20301	0.00736527	CPT1A, PGAM1, SLC2A1, PPP4R3A, PHKA2, PRKAB1, ACACA, LDHB, LDHA, PKM, CREB3L2, PRKACA, FBP1, PFKM, PFKP, PCK2	620	107	8840	2.13205	0.912799	0.11574	0.109076
KEGG_PATHWAY	hsa03013:Nucleocytoplasmic transport	16	1.20301	0.00801907	UPF1, NUP205, ALYREF, PHAX, UPF3A, NMD3, MAGOHB, RANGAP1, THOC5, NUP93, EEF1A1, DDX19A, XPOT, NUP62, NUP35, KPNB1	620	108	8840	2.11231	0.929839	0.120286	0.113361
KEGG_PATHWAY	hsa05230:Central carbon metabolism in cancer	12	0.902256	0.00988288	LDHB, LDHA, MAP2K1, PKM, PGAM1, SLC2A1, PIK3CD, SIRT6, PFKM, HK2, PFKP, PDK1	620	71	8840	2.40981	0.96228	0.141798	0.133634
KEGG_PATHWAY	hsa05014:Amyotrophic lateral sclerosis	39	2.93233	0.0109704	VCP, NUP205, PSMD11, PSMD13, NDUFA10, WDR41, COX5A, ACTG1, PSMD8, PSMD6, PSMB5, PSMD4, PSMB3, CASP3, PSMD2, RB1CC1, NUP62, ANXA7, CYC1, NDUFV3, NDUFV2, HSPA5, GPX3, ALYREF, ADRM1, TRAF2, COX6B2, EIF2S1, TNFRSF1A, SOD1, NUP93, COX7A2L, PSMC3, PSMC4, PSMC2, NUP35, NDUFS1, MT-CO3, RAB5A	620	371	8840	1.49883	0.973754	0.150843	0.142158
KEGG_PATHWAY	hsa04910:Insulin signaling pathway	18	1.35338	0.0158547	MAP2K1, PIK3CD, PHKA2, PRKAB1, HK2, ACACA, PPP1R3B, PRKAR2A, FLOT1, TRIP10, EIF4EBP1, SOS1, EIF4E2, PRKACA, EIF4E, FBP1, SH2B2, PCK2	620	138	8840	1.85975	0.994877	0.209282	0.197232
KEGG_PATHWAY	hsa00030:Pentose phosphate pathway	7	0.526316	0.0187926	PGM2, ALDOC, IDNK, ALDOA, FBP1, PFKM, PFKP	620	31	8840	3.21956	0.99809	0.229688	0.216463
KEGG_PATHWAY	hsa00410:beta-Alanine metabolism	7	0.526316	0.0187926	HADHA, ALDH6A1, AOC2, EHHADH, ACOX3, CSAD, ALDH9A1	620	31	8840	3.21956	0.99809	0.229688	0.216463
KEGG_PATHWAY	hsa04142:Lysosome	17	1.2782	0.0217259	CD63, CLTC, AP1B1, AP4E1, NAGPA, IGF2R, SUMF1, AP3M2, GM2A, CTSL, NPC2, SMPD1, TPP1, CTSF, ARSG, GUSB, AP1M1	620	132	8840	1.83627	0.999289	0.256056	0.241313
KEGG_PATHWAY	hsa03015:mRNA surveillance pathway	14	1.05263	0.0271302	UPF1, CPSF6, ALYREF, SSU72, PPP2R5B, UPF3A, PPP2R5D, MSI2, MAGOHB, SMG5, DDX19A, WDR82, PAPOLG, PAPOLA	620	103	8840	1.93799	0.999886	0.308723	0.290948
KEGG_PATHWAY	hsa03020:RNA polymerase	7	0.526316	0.0287618	POLR2M, POLR3GL, POLR1B, POLR2E, POLR2F, POLR3G, POLR2L	620	34	8840	2.93548	0.999934	0.31638	0.298164
KEGG_PATHWAY	hsa03420:Nucleotide excision repair	10	0.75188	0.0303064	POLR2M, DDB1, POLD4, ERCC3, POLE3, POLR2E, POLR2F, XPC, GTF2H1, POLR2L	620	63	8840	2.26318	0.999961	0.322616	0.304041
KEGG_PATHWAY	hsa03010:Ribosome	20	1.50376	0.0316839	RPL5, RPL32, MRPL16, MRPL17, MRPS10, MRPS2, MRPS7, MRPL24, MRPS6, RPL6, MRPL21, RPS4X, RPS26, RPS14, RPS15A, RPL14, RPL26, FAU, RPL28, RPL17	620	172	8840	1.65791	0.999976	0.32674	0.307928
KEGG_PATHWAY	hsa01524:Platinum drug resistance	11	0.827068	0.0354156	GSTM4, GSTM2, ABCC2, CASP3, MGST2, PMAIP1, PIK3CD, BRCA1, BAK1, BIRC2, GSTM5	620	75	8840	2.09118	0.999993	0.354156	0.333765
KEGG_PATHWAY	hsa05166:Human T-cell leukemia virus 1 infection	24	1.80451	0.0391263	SMAD2, EGR1, RANBP1, VAC14, STAT5B, MAP2K1, MAP3K1, ANAPC7, ATF6B, IL1R2, SLC2A1, PIK3CD, TNFRSF1A, IL2RA, CREB3L2, IKBKG, CALR, LTBR, SLC25A5, TLN1, PRKACA, SLC25A4, JAK3, MAD1L1	620	223	8840	1.5345	0.999998	0.379756	0.357891
KEGG_PATHWAY	hsa01250:Biosynthesis of nucleotide sugars	7	0.526316	0.0416976	GMPPB, CMAS, PMM1, PGM2, GALK2, HK2, GALK1	620	37	8840	2.69747	0.999999	0.393149	0.370513
KEGG_PATHWAY	hsa05208:Chemical carcinogenesis - reactive oxygen species	24	1.80451	0.0444781	GSTM4, GSTM2, MAP2K1, SLC26A2, NDUFA10, MGST2, PIK3CD, COX6B2, COX5A, SOD1, VEGFA, AS3MT, COX7A2L, ABL1, NDUFS1, CYC1, MT-CO3, IKBKG, NDUFV3, SLC25A5, NDUFV2, SOS1, SLC25A4, GSTM5	620	226	8840	1.51413	1	0.407716	0.384241
KEGG_PATHWAY	hsa04062:Chemokine signaling pathway	21	1.57895	0.0497791	CCR1, STAT5B, MAP2K1, STAT2, PXN, PIK3CD, ARRB1, ARRB2, GNG11, VAV1, PREX1, GRK2, CCL7, CCL2, IKBKG, JAK2, SOS1, PRKACA, JAK3, CCR2, NFKBIB	620	193	8840	1.5514	1	0.443976	0.418414
KEGG_PATHWAY	hsa04920:Adipocytokine signaling pathway	10	0.75188	0.0542812	CPT1A, SLC2A1, TRAF2, ACSL3, IKBKG, JAK2, PRKAB1, PCK2, NFKBIB, TNFRSF1A	620	70	8840	2.03687	1	0.471389	0.444249
KEGG_PATHWAY	hsa00310:Lysine degradation	9	0.676692	0.0713978	HADHA, SETDB1, EHHADH, SETMAR, EHMT1, DLST, PLOD1, EZH1, ALDH9A1	620	63	8840	2.03687	1	0.604135	0.569351
KEGG_PATHWAY	hsa00071:Fatty acid degradation	7	0.526316	0.0771506	HADHA, CPT1A, ACAA2, EHHADH, ACSL3, ACOX3, ALDH9A1	620	43	8840	2.32108	1	0.636493	0.599846
KEGG_PATHWAY	hsa04152:AMPK signaling pathway	14	1.05263	0.0843554	CPT1A, PFKFB3, STRADA, PPP2R5B, PIK3CD, PPP2R5D, PRKAB1, ACACA, CREB3L2, EIF4EBP1, FBP1, PFKM, PFKP, PCK2	620	122	8840	1.63617	1	0.678958	0.639867
KEGG_PATHWAY	hsa05164:Influenza A	18	1.35338	0.0936599	MAP2K1, RNASEL, STAT2, PIK3CD, EIF2S1, PML, ACTG1, TNFRSF1A, DNAJC3, MAVS, CASP3, CCL2, BAK1, IKBKG, SLC25A5, JAK2, SLC25A4, NFKBIB	620	172	8840	1.49212	1	0.719578	0.678148
KEGG_PATHWAY	hsa04210:Apoptosis	15	1.12782	0.0937632	MAP2K1, PARP1, PIK3CD, TRAF2, EIF2S1, LMNB1, ACTG1, TNFRSF1A, CTSL, CASP3, PMAIP1, BAK1, IKBKG, CTSF, BIRC2	620	136	8840	1.57258	1	0.719578	0.678148
KEGG_PATHWAY	hsa04714:Thermogenesis	23	1.72932	0.0990202	COX19, SMARCC1, CPT1A, NDUFA10, SIRT6, ACSL3, COX6B2, COX5A, PRKAB1, ACTG1, COX7A2L, NDUFAF6, NDUFAF4, RPS6KA1, CREB3L2, NDUFS1, CYC1, MT-CO3, NDUFV3, NDUFV2, SOS1, PRKACA, COX10	620	235	8840	1.39547	1	0.742652	0.699893
