# Supplementary material for: Leukemia-expanded splenic CD81+ erythroblasts potentiate disease progression in mice by reshaping leukemic cell metabolism
Source: J Clin Invest. 2025 Dec 15;135(24):e193082. doi: 10.1172/JCI193082 (PMC12700549; doi:10.1172/JCI193082)
Supplement: Supplemental table 10 [file jci-135-193082-s205.xlsx]

## Sheet: Supplemental Table 10
Supplemental Table 10	KEGG enrichment analyses for MEyellow
Category	Term	Count	%	PValue	Genes	List Total	Pop Hits	Pop Total	Fold Enrichment	Bonferroni	Benjamini	FDR
KEGG_PATHWAY	hsa01100:Metabolic pathways	124	13.7168	8.65907e-07	PI4K2B, ALDH1L1, CERK, MPI, XYLT2, MSMO1, HNMT, LCLAT1, CNDP2, FADS2, NSDHL, NAGLU, SCP2, PIP4K2A, NUDT16, FADS1, ARSA, ALG8, MECR, PCYT2, KMT5C, ACSL1, SACM1L, ALG2, ALG11, SDHD, GCAT, ACLY, PHOSPHO2, MTHFD1, SMS, ACOT1, SUCLG1, LAP3, MTMR1, IDI1, FECH, SHMT1, HACD2, ACAT2, INPP5B, SGPL1, FUT8, INPP5F, CYP11A1, PMVK, ST3GAL4, PLCG2, INPP5K, PIP5K1A, PIP5K1B, KDSR, FDFT1, FDPS, CHKB, SRD5A1, IDH1…	467	1561	8840	1.50368	0.000282246	0.000282286	0.000275358
KEGG_PATHWAY	hsa00100:Steroid biosynthesis	8	0.884956	4.59927e-05	SQLE, NSDHL, SC5D, MSMO1, DHCR7, HSD17B7, LSS, FDFT1	467	20	8840	7.57173	0.0148821	0.00749681	0.00731284
KEGG_PATHWAY	hsa03050:Proteasome	11	1.21681	0.000110264	PSMB6, PSMD12, PSMC5, PSMD7, PSMA4, PSMC6, PSMD14, PSMB2, PSMA2, PSME4, PSMD1	467	46	8840	4.52658	0.0353095	0.0103242	0.0100708
KEGG_PATHWAY	hsa00900:Terpenoid backbone biosynthesis	8	0.884956	0.000126677	FDPS, IDI1, MVK, HMGCS1, PMVK, MVD, HMGCR, ACAT2	467	23	8840	6.58412	0.0404582	0.0103242	0.0100708
KEGG_PATHWAY	hsa01212:Fatty acid metabolism	11	1.21681	0.000694028	FADS2, ACADVL, MECR, ACADL, SCP2, ACSL1, ELOVL6, ACADM, HACD2, ACAT2, FADS1	467	57	8840	3.65303	0.202547	0.0452507	0.0441402
KEGG_PATHWAY	hsa05169:Epstein-Barr virus infection	23	2.54425	0.00100886	IFNAR2, JUN, PSMD12, PSMD14, HDAC1, ISG15, PIK3CB, RUNX3, ICAM1, CASP9, NCOR2, PSMC5, BCL2L11, CASP8, PSMC6, PSMD7, TBK1, CDK4, TRAF6, CDK2, PLCG2, PSMD1, FADD	467	203	8840	2.1447	0.280397	0.0548148	0.0534697
KEGG_PATHWAY	hsa04146:Peroxisome	13	1.43805	0.00127051	ABCD3, MVK, ACSL1, IDH1, PEX11B, PEX10, AMACR, SCP2, PRDX1, AGPS, PMVK, FAR2, PAOX	467	83	8840	2.96484	0.339297	0.0579155	0.0564943
KEGG_PATHWAY	hsa00562:Inositol phosphate metabolism	12	1.32743	0.00142124	INPP5B, PI4K2B, MTMR1, SYNJ1, INPP5F, SACM1L, PLCG2, INPP5K, PIP4K2A, PIP5K1A, PIP5K1B, PIK3CB	467	73	8840	3.11167	0.371019	0.0579155	0.0564943
KEGG_PATHWAY	hsa05017:Spinocerebellar ataxia	17	1.88053	0.00369988	PSMD12, PSMD14, PIK3R4, PIK3CB, WIPI2, PUM1, ATG13, PSMB6, PSMC5, PSMC6, PSMD7, PSMA4, PSMB2, PSMA2, PSMD1, ULK1, ATG2B	467	144	8840	2.23471	0.701324	0.134018	0.130729
KEGG_PATHWAY	hsa04070:Phosphatidylinositol signaling system	13	1.43805	0.00522401	PI4K2B, MTMR1, SACM1L, PIK3CB, INPP5B, SYNJ1, INPP5F, PLCG2, PIP5K1A, PIP4K2A, PIP5K1B, CALM2, IP6K2	467	98	8840	2.51103	0.81868	0.170303	0.166124
KEGG_PATHWAY	hsa03020:RNA polymerase	7	0.774336	0.0079267	CRCP, POLR2B, POLR3C, POLR1C, POLR2G, POLR2H, POLR3K	467	34	8840	3.89722	0.925309	0.234919	0.229154
KEGG_PATHWAY	hsa04722:Neurotrophin signaling pathway	14	1.54867	0.0103834	MAP3K3, JUN, PRKCD, MATK, PTPN11, PIK3CB, FOXO3, RPS6KA3, RAP1A, RPS6KA2, TRAF6, ARHGDIB, PLCG2, CALM2	467	120	8840	2.20842	0.966716	0.282083	0.27516
KEGG_PATHWAY	hsa03083:Polycomb repressive complex	11	1.21681	0.0115558	CBX6, USP16, SFMBT1, CBX3, HDAC1, PHF1, USP45, FOXK2, RBBP7, BCORL1, FBRS	467	83	8840	2.50871	0.977385	0.285792	0.278779
KEGG_PATHWAY	hsa01040:Biosynthesis of unsaturated fatty acids	6	0.663717	0.0122733	FADS2, SCP2, ACOT1, ELOVL6, HACD2, FADS1	467	27	8840	4.20652	0.982152	0.285792	0.278779
KEGG_PATHWAY	hsa04140:Autophagy - animal	17	1.88053	0.0164613	RAB1A, ATG9B, PRKCD, PIK3R4, EIF2AK3, ATG10, PIK3CB, WIPI2, ATG13, RAB33B, MAP1LC3B, TBK1, GORASP1, TRAF6, ULK1, RPS27A, ATG2B	467	169	8840	1.90413	0.995533	0.357759	0.34898
KEGG_PATHWAY	hsa00020:Citrate cycle (TCA cycle)	6	0.663717	0.0190401	CS, ACLY, IDH1, SUCLG1, SDHD, DLAT	467	30	8840	3.78587	0.998102	0.387942	0.378422
KEGG_PATHWAY	hsa05014:Amyotrophic lateral sclerosis	30	3.31858	0.0211492	RAB1A, PSMD12, SEH1L, PSMD14, PIK3R4, HDAC6, CASP9, GLE1, PSMB6, MAP1LC3B, PSMD7, TUBA1A, TBK1, PSMB2, PSMD1, NEFH, DAXX, NUP133, EIF2AK3, WIPI2, SDHD, ATG13, PSMC5, PINK1, PSMC6, TUBB2A, PSMA4, PSMA2, ULK1, ATG2B	467	371	8840	1.53067	0.999059	0.405567	0.395615
KEGG_PATHWAY	hsa05016:Huntington disease	26	2.87611	0.0229836	PSMD12, PSMD14, HDAC1, PIK3R4, CASP9, PSMB6, CASP8, PSMD7, TUBA1A, PSMB2, POLR2B, PSMD1, POLR2G, POLR2H, WIPI2, SDHD, ATG13, PSMC5, PSMC6, CREB1, TUBB2A, PSMA4, PSMA2, MAP3K10, ULK1, ATG2B	467	311	8840	1.58252	0.999489	0.416258	0.406043
KEGG_PATHWAY	hsa04136:Autophagy - other	6	0.663717	0.0246945	ATG9B, PIK3R4, ATG10, WIPI2, ATG13, ATG2B	467	32	8840	3.54925	0.999712	0.423706	0.413309
KEGG_PATHWAY	hsa05167:Kaposi sarcoma-associated herpesvirus infection	18	1.99115	0.0295175	IFNAR2, JUN, IFNGR1, NFATC3, PIK3CB, GNG12, PIK3R6, ICAM1, CASP9, MAP1LC3B, CASP8, CREB1, TBK1, CDK4, PLCG2, FADD, RPS27A, CALM2	467	196	8840	1.73841	0.999943	0.481135	0.469328
KEGG_PATHWAY	hsa04115:p53 signaling pathway	9	0.995575	0.0430153	CASP9, CASP8, CD82, PPP1R13L, CDK4, GORAB, SESN1, CHEK1, CDK2	467	75	8840	2.27152	0.999999	0.587366	0.572952
KEGG_PATHWAY	hsa03320:PPAR signaling pathway	9	0.995575	0.0459637	FADS2, SLC27A1, ACADL, HMGCS1, SCP2, ACSL1, PLIN2, ACADM, ANGPTL4	467	76	8840	2.24163	1	0.587366	0.572952
KEGG_PATHWAY	hsa03420:Nucleotide excision repair	8	0.884956	0.0469006	POLR2B, ERCC4, POLE2, RPA1, RPA2, POLR2G, GTF2H2, POLR2H	467	63	8840	2.40373	1	0.587366	0.572952
KEGG_PATHWAY	hsa04625:C-type lectin receptor signaling pathway	11	1.21681	0.0496333	PLK3, JUN, CLEC4D, CASP8, PRKCD, NFATC3, PLCG2, PTPN11, BCL10, PIK3CB, CALM2	467	105	8840	1.98307	1	0.587366	0.572952
KEGG_PATHWAY	hsa04137:Mitophagy - animal	11	1.21681	0.0496333	RABGEF1, PINK1, JUN, MAP1LC3B, TBK1, ATG9B, TFE3, EIF2AK3, ULK1, FOXO3, RPS27A	467	105	8840	1.98307	1	0.587366	0.572952
KEGG_PATHWAY	hsa04979:Cholesterol metabolism	7	0.774336	0.0503279	STARD3, SCARB1, MYLIP, PCSK9, ANGPTL4, APOE, LDLR	467	51	8840	2.59814	1	0.587366	0.572952
KEGG_PATHWAY	hsa05022:Pathways of neurodegeneration - multiple diseases	35	3.87168	0.0506149	RAB1A, PSMD12, PSMD14, PIK3R4, ARAF, UBE2J1, CASP9, PSMB6, MAP1LC3B, CASP8, PSMD7, TUBA1A, FRAT2, TBK1, PSMB2, PSMD1, FADD, RPS27A, NEFH, DAXX, EIF2AK3, FZD8, WIPI2, SDHD, ATG13, PSMC5, PINK1, PSMC6, TUBB2A, PSMA4, PSMA2, MAP3K10, ULK1, CALM2, ATG2B	467	483	8840	1.37169	1	0.587366	0.572952
KEGG_PATHWAY	hsa00650:Butanoate metabolism	5	0.553097	0.0511411	HMGCS1, OXCT1, L2HGDH, AACS, ACAT2	467	27	8840	3.50543	1	0.587366	0.572952
KEGG_PATHWAY	hsa03018:RNA degradation	9	0.995575	0.0522504	BTG2, PFKL, EXOSC10, PNPT1, PAN3, CNOT2, NUDT16, TOB1, DCP2	467	78	8840	2.18415	1	0.587366	0.572952
KEGG_PATHWAY	hsa04210:Apoptosis	13	1.43805	0.0548452	JUN, DAXX, CTSZ, EIF2AK3, PIK3CB, CASP9, BCL2L11, TUBA1A, CASP8, AIFM1, LMNA, CASP2, FADD	467	136	8840	1.80942	1	0.595985	0.58136
KEGG_PATHWAY	hsa00600:Sphingolipid metabolism	7	0.774336	0.0633826	ARSA, SGPL1, CERK, GLB1, KDSR, B4GALT6, B4GALT5	467	54	8840	2.4538	1	0.666539	0.650182
KEGG_PATHWAY	hsa05130:Pathogenic Escherichia coli infection	17	1.88053	0.0696932	RAB1A, CYFIP1, JUN, TMED10, PTPN11, CLDN1, CASP9, TUBA1A, CASP8, TUBB2A, TRAF6, NCK2, HCLS1, TAB3, FADD, PAK2, MYO1F	467	203	8840	1.58522	1	0.694422	0.677381
KEGG_PATHWAY	hsa04623:Cytosolic DNA-sensing pathway	9	0.995575	0.0702943	TBK1, CASP8, MLKL, POLR3C, G3BP1, POLR1C, FADD, POLR2H, POLR3K	467	83	8840	2.05258	1	0.694422	0.677381
KEGG_PATHWAY	hsa05211:Renal cell carcinoma	8	0.884956	0.0746471	JUN, RAP1A, TFE3, ARAF, PTPN11, VHL, PIK3CB, PAK2	467	70	8840	2.16335	1	0.712238	0.69476
KEGG_PATHWAY	hsa05160:Hepatitis C	14	1.54867	0.0764673	IFNAR2, SCARB1, EIF2AK3, ARAF, PIK3CB, CLDN1, CASP9, CASP8, TBK1, CDK4, TRAF6, CDK2, FADD, LDLR	467	159	8840	1.66673	1	0.712238	0.69476
KEGG_PATHWAY	hsa00670:One carbon pool by folate	4	0.442478	0.0852624	DHFR, ALDH1L1, MTHFD1, SHMT1	467	20	8840	3.78587	1	0.772099	0.753151
KEGG_PATHWAY	hsa05010:Alzheimer disease	28	3.09735	0.090128	PSMD12, PSMD14, PIK3R4, ARAF, PIK3CB, CASP9, PSMB6, CASP8, PSMD7, TUBA1A, FRAT2, PSMB2, PSMD1, FADD, APOE, EIF2AK3, FZD8, WIPI2, SDHD, ATG13, PSMC5, PSMC6, TUBB2A, PSMA4, PSMA2, ULK1, CALM2, ATG2B	467	391	8840	1.35555	1	0.794101	0.774614
KEGG_PATHWAY	hsa05170:Human immunodeficiency virus 1 infection	17	1.88053	0.0967374	JUN, NFATC3, CXCR4, PIK3CB, RNF7, GNG12, CASP9, BST2, CASP8, TBK1, TRAF6, CHEK1, PLCG2, AP1S1, FADD, CALM2, PAK2	467	213	8840	1.51079	1	0.829905	0.809539
