# Supplementary material for: Leukemia-expanded splenic CD81+ erythroblasts potentiate disease progression in mice by reshaping leukemic cell metabolism
Source: J Clin Invest. 2025 Dec 15;135(24):e193082. doi: 10.1172/JCI193082 (PMC12700549; doi:10.1172/JCI193082)
Supplement: Supplemental table 11 [file jci-135-193082-s206.xlsx]

## Sheet: Supplemental Table 11
Supplemental Table 11	Differentially expressed genes (DEGs) of AML cells co-cultured with CD81+ Erys compared to those co-cultured with CD81− Erys.
gene_name	baseMean	log2FoldChange	lfcSE	stat	pvalue	padj
Mgarp	19.3021	-4.51611	0.633253	-7.1316	9.92e-13	1.09e-10
Apln	26.2729	-3.85689	0.496327	-7.77088	7.79e-15	1.08e-12
F630040K05Rik	19.7193	-2.86511	0.53068	-5.39893	6.7e-08	3.36e-06
Vldlr	73.2813	-2.61579	0.250282	-10.4514	1.44e-25	4.68e-23
Tgm2	1150.13	-2.58887	0.111181	-23.2852	6.26e-120	2.03e-116
Ptprf	61.2837	-2.51707	0.275879	-9.12385	7.25e-20	1.62e-17
Rgs11	91.6408	-2.49193	0.204947	-12.1589	5.14e-34	2.67e-31
Ak4	702.038	-2.42121	0.0873622	-27.7146	4.65e-169	6.03e-165
Adm2	44.9623	-2.38035	0.355988	-6.6866	2.28e-11	2.09e-09
Bnip3	478.753	-2.29576	0.173233	-13.2525	4.36e-40	2.83e-37
A530010L16Rik	20.6788	-2.26654	0.425556	-5.32606	1e-07	4.84e-06
P4ha2	62.4933	-2.25811	0.280184	-8.05938	7.67e-16	1.17e-13
Glod5	45.7198	-2.20748	0.31014	-7.11769	1.1e-12	1.19e-10
Basp1	53.059	-2.0991	0.339324	-6.18611	6.17e-10	4.91e-08
Aldoc	473.412	-2.04661	0.122443	-16.7148	1.02e-62	1.66e-59
Gvin1	30.2795	-2.00971	0.442874	-4.53787	5.68e-06	0.000175014
Ankrd37	29.3005	-1.98485	0.355128	-5.5891	2.28e-08	1.31e-06
Marco	27.1536	-1.94356	0.571982	-3.39794	0.000678958	0.00938167
Susd5	36.2539	-1.91417	0.329849	-5.80316	6.51e-09	4.2e-07
A430093F15Rik	20.7658	-1.9092	0.432706	-4.41223	1.02e-05	0.000286518
Nol3	17.5092	-1.8558	0.59311	-3.12894	0.00175441	0.0194924
Ifitm1	313.017	-1.82139	0.182465	-9.98215	1.82e-23	5.38e-21
Prelid2	65.4105	-1.80059	0.269651	-6.67747	2.43e-11	2.2e-09
Loxl2	40.5158	-1.798	0.358691	-5.01267	5.37e-07	2.19e-05
Thy1	1916.23	-1.79093	0.0745336	-24.0285	1.4e-127	6.06e-124
Gm15283	53.102	-1.7868	0.367995	-4.85549	1.2e-06	4.54e-05
Bpifc	81.1459	-1.74875	0.235092	-7.43855	1.02e-13	1.23e-11
Gm14267	28.4512	-1.6978	0.397137	-4.27509	1.91e-05	0.000487845
Cox6a2	19.5845	-1.68817	0.437007	-3.86302	0.000111995	0.00217161
Abcg1	78.8545	-1.67186	0.222304	-7.52063	5.45e-14	7e-12
Gm4070	26.9834	-1.62766	0.434934	-3.74232	0.000182326	0.00324494
Gcm2	19.3845	-1.61798	0.525543	-3.07868	0.00207919	0.0222984
Arrdc4	212.3	-1.61568	0.153352	-10.5357	5.91e-26	2.02e-23
Serpina1e	17.0909	-1.61095	0.474551	-3.39469	0.00068707	0.0094439
Unc5b	24.8247	-1.59666	0.374782	-4.26025	2.04e-05	0.000516106
Cpa3	21.4625	-1.59159	0.501945	-3.17084	0.00152001	0.0174411
Cdkn1c	23.7053	-1.56893	0.394341	-3.97861	6.93e-05	0.00145225
Arntl2	34.9791	-1.55631	0.347886	-4.47363	7.69e-06	0.000225088
Iqcg	415.55	-1.54818	0.106666	-14.5143	9.84e-48	7.51e-45
Unc13a	119.002	-1.53563	0.232601	-6.60201	4.06e-11	3.63e-09
Hif3a	30.521	-1.53053	0.313431	-4.88316	1.04e-06	4e-05
Tbc1d21	26.655	-1.50499	0.499337	-3.01398	0.00257842	0.0265331
Itgb7	111.324	-1.49842	0.199022	-7.52893	5.12e-14	6.63e-12
Tgfb2	43.0855	-1.4926	0.303878	-4.91183	9.02e-07	3.51e-05
Tspan9	20.4777	-1.49012	0.421468	-3.53554	0.000406939	0.00618566
Tns1	286.656	-1.484	0.140162	-10.5877	3.4e-26	1.19e-23
Selenbp1	1476.78	-1.47171	0.0958347	-15.3567	3.19e-53	3.18e-50
Lrrc71	18.669	-1.46245	0.458143	-3.19213	0.0014123	0.0164619
Egln3	2648.89	-1.45816	0.0989058	-14.743	3.41e-49	2.77e-46
Gm12409	27.8382	-1.45277	0.366586	-3.96295	7.4e-05	0.00153086
Fam162a	1032.96	-1.44832	0.0910484	-15.9071	5.66e-57	6.67e-54
Rbakdn	19.5416	-1.43353	0.476182	-3.01046	0.00260852	0.0268004
Sdc3	49.5058	-1.41714	0.296914	-4.77291	1.82e-06	6.38e-05
Col4a1	115.472	-1.41534	0.197998	-7.14828	8.79e-13	9.82e-11
Fads2	963.523	-1.41264	0.0851712	-16.5859	8.82e-62	1.27e-58
Fstl1	260.987	-1.40944	0.15192	-9.27749	1.74e-20	4.24e-18
D430019H16Rik	67.1074	-1.39609	0.23211	-6.01477	1.8e-09	1.28e-07
Dubr	267.72	-1.37895	0.137668	-10.0165	1.29e-23	3.89e-21
BC021767	27.2611	-1.36395	0.37313	-3.65544	0.000256737	0.00421871
Pgk1	17964	-1.33955	0.0841453	-15.9195	4.64e-57	6.02e-54
As3mt	155.921	-1.33552	0.16038	-8.32721	8.28e-17	1.38e-14
Col6a6	174.048	-1.33385	0.188173	-7.08842	1.36e-12	1.45e-10
Vmn1r43	20.4326	-1.32581	0.445955	-2.97297	0.00294929	0.0295702
Samd5	41.5191	-1.29835	0.301801	-4.30201	1.69e-05	0.000443357
Zc3h6	55.7827	-1.28996	0.289519	-4.45553	8.37e-06	0.000242748
Ptger3	27.0061	-1.26722	0.369875	-3.42607	0.000612377	0.00860247
Btnl7-ps	69.2542	-1.26342	0.305606	-4.13415	3.56e-05	0.000820508
Txnip	2141.88	-1.26215	0.101222	-12.4692	1.1e-35	6.2e-33
Gm11832	28.9115	-1.25863	0.338133	-3.72228	0.000197433	0.00343613
Gm37261	395.847	-1.22166	0.154101	-7.92763	2.23e-15	3.29e-13
Fignl2	22.6424	-1.21929	0.377722	-3.22802	0.00124652	0.015024
Neil2	25.4012	-1.21372	0.418351	-2.9012	0.00371733	0.034846
Antxr1	78.3964	-1.20687	0.229704	-5.25404	1.49e-07	6.89e-06
C4b	37.1501	-1.2067	0.367476	-3.28375	0.00102435	0.0128824
Bcas1	38.3827	-1.20466	0.334786	-3.59831	0.000320294	0.00504609
Rcor2	120.262	-1.20327	0.177258	-6.78821	1.14e-11	1.08e-09
Arl5c	30.2395	-1.20084	0.419476	-2.86271	0.00420032	0.0383261
Ambp	40.0992	-1.20019	0.371296	-3.23243	0.0012274	0.0148761
Rph3a	44.6715	-1.19618	0.31527	-3.79415	0.000148152	0.00272474
Plekha6	613.513	-1.19603	0.14509	-8.24342	1.67e-16	2.71e-14
Slc2a1	1660.63	-1.19413	0.0785305	-15.2059	3.23e-52	2.79e-49
Amt	32.2465	-1.18906	0.349864	-3.39864	0.000677219	0.00938121
Ccl7	26.9733	-1.18479	0.392139	-3.02135	0.00251652	0.0260825
Scd2	8911.51	-1.18295	0.109901	-10.7638	5.1e-27	1.95e-24
Tgfbr3	345.495	-1.18219	0.120001	-9.85149	6.75e-23	1.95e-20
Gm16008	50.2265	-1.17742	0.308433	-3.81741	0.000134858	0.00251956
Gm15821	43.2444	-1.17613	0.332506	-3.53715	0.000404469	0.00615533
P4ha1	1273.26	-1.16751	0.0747323	-15.6225	5.11e-55	5.52e-52
F730016J06Rik	181.099	-1.16508	0.247073	-4.71553	2.41e-06	8.18e-05
Fads3	24.6516	-1.16157	0.41224	-2.81771	0.00483676	0.0420332
Htr2a	172.426	-1.16109	0.151502	-7.66385	1.8e-14	2.44e-12
Nrbp2	73.25	-1.16064	0.23866	-4.86314	1.16e-06	4.42e-05
Cth	337.685	-1.15963	0.137656	-8.42408	3.64e-17	6.2e-15
Adra2a	26.2079	-1.14698	0.390865	-2.93446	0.00334131	0.0322827
Aipl1	36.0616	-1.13975	0.289874	-3.93188	8.43e-05	0.00170757
Prune2	48.2067	-1.131	0.304793	-3.7107	0.000206684	0.00355639
Echdc3	55.6808	-1.13096	0.24878	-4.54602	5.47e-06	0.000169584
Lmo7	26.9802	-1.12984	0.384936	-2.93514	0.00333401	0.0322362
D230017M19Rik	30.59	-1.12837	0.391619	-2.8813	0.00396039	0.0365483
Gm595	35.2782	-1.12318	0.334931	-3.35346	0.000798082	0.0105807
Tesc	81.5625	-1.12173	0.256093	-4.38018	1.19e-05	0.000323003
Gal	153.491	-1.1208	0.166465	-6.73296	1.66e-11	1.54e-09
Dmwd	27.7375	-1.11832	0.385507	-2.90092	0.0037207	0.034846
Glt28d2	18.506	-1.11488	0.400126	-2.78631	0.00533121	0.0448672
Zfp607b	30.23	-1.11	0.325792	-3.40708	0.000656624	0.00913496
Pdk1	1980.48	-1.10869	0.0836033	-13.2614	3.88e-40	2.65e-37
Epas1	34.1609	-1.10386	0.36121	-3.056	0.0022431	0.0237809
Cbr2	52.3359	-1.10381	0.288139	-3.83082	0.000127715	0.00241392
Wdr54	30.015	-1.09002	0.345119	-3.1584	0.00158638	0.0179956
Kcnip3	184.096	-1.08574	0.155824	-6.96773	3.22e-12	3.26e-10
Adora2a	102.204	-1.08282	0.209496	-5.16869	2.36e-07	1.05e-05
Ptk7	45.1154	-1.0818	0.261828	-4.13173	3.6e-05	0.000825947
Thbs1	17337.2	-1.07541	0.0406258	-26.471	2.09e-154	1.35e-150
Fbp1	75.1069	-1.06926	0.21302	-5.01953	5.18e-07	2.12e-05
Ndrg1	348.642	-1.05803	0.109766	-9.63893	5.48e-22	1.54e-19
Ednra	29.1276	-1.05582	0.315892	-3.34236	0.000830701	0.0109349
Tox	108.567	-1.05207	0.178309	-5.90027	3.63e-09	2.43e-07
Oaf	57.0749	-1.04806	0.278932	-3.75741	0.000171683	0.00307464
Krba1	108.873	-1.04477	0.199351	-5.24084	1.6e-07	7.38e-06
Cds1	47.7821	-1.04215	0.267702	-3.89294	9.9e-05	0.00195747
Sash1	857.679	-1.04125	0.080769	-12.8917	5.01e-38	2.95e-35
Aspa	279.633	-1.0412	0.121063	-8.60044	7.94e-18	1.43e-15
Aldh1a7	327.004	-1.03674	0.114801	-9.03073	1.71e-19	3.62e-17
Sgsm1	190.071	-1.03131	0.142483	-7.2381	4.55e-13	5.22e-11
Chd5	226.889	-1.02942	0.169968	-6.05655	1.39e-09	1e-07
Lpin1	214.041	-1.02933	0.166667	-6.17595	6.58e-10	5.2e-08
Adcy6	282.408	-1.02832	0.130884	-7.85669	3.94e-15	5.62e-13
Gm31718	110.905	-1.02625	0.194044	-5.28873	1.23e-07	5.81e-06
Aldh1l1	276.877	-1.02328	0.126238	-8.10597	5.23e-16	8.08e-14
Abhd18	409.009	-1.02236	0.111019	-9.20887	3.3e-20	7.77e-18
Pdlim4	62.2575	-1.02114	0.265725	-3.84284	0.000121621	0.00232244
2810410L24Rik	49.7911	-1.02087	0.257011	-3.97209	7.12e-05	0.00148036
Slamf9	57.7637	-1.0207	0.282958	-3.60725	0.000309464	0.00491728
Mmp12	41.4859	-1.01558	0.271609	-3.73913	0.000184657	0.00326639
Oas3	105.238	-1.01202	0.220676	-4.58599	4.52e-06	0.000143947
Igf2bp2	39.1071	-1.01155	0.341562	-2.96155	0.003061	0.0302507
Tmem37	31.4647	-1.01083	0.362355	-2.78961	0.00527722	0.044686
F11r	30.1105	-1.00283	0.345047	-2.90636	0.00365657	0.0343954
AC158605.4	31.2663	-1.00067	0.35365	-2.82955	0.00466141	0.0410876
Gm11415	37.9908	-0.997439	0.311218	-3.20495	0.00135087	0.0159468
Rras	113.883	-0.99644	0.216702	-4.5982	4.26e-06	0.000137794
2310015A10Rik	92.9024	-0.994255	0.199622	-4.9807	6.34e-07	2.55e-05
Extl1	44.1281	-0.993492	0.307803	-3.22769	0.00124794	0.015024
Slc15a3	48.792	-0.988078	0.331948	-2.9766	0.00291462	0.0292953
Xaf1	58.7765	-0.978178	0.253435	-3.85968	0.000113535	0.00218736
Cyp2a5	147.787	-0.975647	0.174504	-5.59096	2.26e-08	1.31e-06
H2-Q4	242.822	-0.970939	0.142919	-6.79361	1.09e-11	1.05e-09
Gm17745	85.6736	-0.966961	0.202664	-4.77125	1.83e-06	6.42e-05
H2-Ab1	359.987	-0.966646	0.121205	-7.97531	1.52e-15	2.27e-13
Dync2li1	82.533	-0.96637	0.220255	-4.3875	1.15e-05	0.000314314
Samd9l	2094.8	-0.961686	0.0826553	-11.6349	2.74e-31	1.27e-28
Gm6093	55.6924	-0.960917	0.266796	-3.60169	0.000316153	0.00498691
Dnajc6	44.1653	-0.959301	0.316219	-3.03366	0.00241604	0.0252429
F13a1	4292.94	-0.954153	0.0737791	-12.9326	2.95e-38	1.82e-35
Slc25a27	110.252	-0.952707	0.192977	-4.93689	7.94e-07	3.15e-05
Hpn	103.15	-0.950414	0.204533	-4.64675	3.37e-06	0.000112396
Stc2	1407.07	-0.947073	0.0902815	-10.4902	9.58e-26	3.19e-23
Gm11962	31.5046	-0.94487	0.337724	-2.79776	0.00514591	0.0438959
Dmc1	79.2536	-0.94206	0.205022	-4.59491	4.33e-06	0.000139637
Tfr2	41.8898	-0.941198	0.2842	-3.31174	0.000927164	0.0118673
Fbn1	77.8545	-0.938234	0.228061	-4.11395	3.89e-05	0.000881313
Cyp26a1	70.0976	-0.936376	0.232824	-4.02182	5.78e-05	0.00124798
Itga2b	40.0594	-0.935223	0.271392	-3.44602	0.000568903	0.00814171
Zfp760	129.29	-0.933761	0.172723	-5.40613	6.44e-08	3.29e-06
H2-Ob	29.8945	-0.932975	0.339797	-2.74568	0.00603855	0.0490883
Gm35189	306.876	-0.927807	0.117614	-7.88861	3.06e-15	4.4e-13
Gm16372	27.4822	-0.925325	0.335508	-2.75798	0.00581591	0.0477273
Sbf2	51.9257	-0.924047	0.257274	-3.59169	0.000328544	0.00515727
4930481A15Rik	40.5197	-0.922709	0.313447	-2.94375	0.00324262	0.0316357
Traf1	45.7378	-0.91748	0.276777	-3.31487	0.000916865	0.0117974
Snn	56.2835	-0.917254	0.24747	-3.70653	0.000210115	0.00358939
Cpt1c	32.4179	-0.915368	0.333813	-2.74216	0.00610373	0.0494309
Lpar6	87.0089	-0.91506	0.205993	-4.44219	8.9e-06	0.000254313
Evpl	70.951	-0.914159	0.303135	-3.01568	0.002564	0.0264477
5031425F14Rik	57.3682	-0.914037	0.265609	-3.44129	0.000578958	0.00825796
Stfa1	231.349	-0.913875	0.240135	-3.80567	0.000141421	0.00262041
Zbtb4	192.694	-0.913599	0.152509	-5.99048	2.09e-09	1.46e-07
Zcchc14	181.398	-0.912917	0.148355	-6.1536	7.57e-10	5.74e-08
Prkch	49.6242	-0.909808	0.32185	-2.8268	0.00470153	0.0413008
Galnt6	257.986	-0.903186	0.15052	-6.00044	1.97e-09	1.39e-07
Ldha	28973.7	-0.901902	0.101244	-8.90822	5.19e-19	1.07e-16
Ttc25	192.955	-0.900497	0.161486	-5.5763	2.46e-08	1.39e-06
Tmem119	445.59	-0.899974	0.122777	-7.33013	2.3e-13	2.74e-11
Cox6b2	167.066	-0.899075	0.179631	-5.00513	5.58e-07	2.27e-05
Apold1	40.4648	-0.89604	0.313524	-2.85796	0.00426373	0.0386869
Gm43844	63.0332	-0.894165	0.287724	-3.10771	0.0018854	0.0206122
Cyp11a1	3690.76	-0.892327	0.0451243	-19.7749	4.9e-87	1.27e-83
4930543I11Rik	298.899	-0.88917	0.145627	-6.10581	1.02e-09	7.62e-08
Mif	7697.61	-0.888594	0.0998632	-8.89812	5.68e-19	1.15e-16
Ly86	44.6591	-0.887515	0.280775	-3.16095	0.00157256	0.0179081
Cdr2l	154.018	-0.885518	0.167328	-5.2921	1.21e-07	5.72e-06
Ddx60	84.631	-0.878944	0.210126	-4.18294	2.88e-05	0.000687125
Epm2a	72.5757	-0.876475	0.21494	-4.07777	4.55e-05	0.0010095
Cd38	109.606	-0.876269	0.204994	-4.2746	1.91e-05	0.000487845
Gm37090	91.9506	-0.875644	0.213103	-4.10901	3.97e-05	0.000897602
Gm38215	49.4039	-0.871029	0.269084	-3.23701	0.00120789	0.0146843
Arl4c	49.7646	-0.86533	0.303824	-2.84813	0.00439775	0.0394766
Ypel2	66.6552	-0.853014	0.233582	-3.65188	0.000260327	0.00426725
Gstm7	36.8145	-0.848213	0.289532	-2.9296	0.00339395	0.0326284
Liph	48.1423	-0.847394	0.285545	-2.96764	0.00300095	0.0298392
Gm11944	97.3271	-0.846062	0.249242	-3.39454	0.000687452	0.0094439
Slc25a23	41.9095	-0.843273	0.3064	-2.7522	0.00591966	0.0483949
Gm33682	68.1413	-0.841595	0.238683	-3.526	0.000421889	0.00634288
Rtl6	114.971	-0.837763	0.191312	-4.37904	1.19e-05	0.000324029
Ctsf	76.8019	-0.837088	0.233759	-3.58098	0.000342302	0.00533448
Spink2	42.8342	-0.834665	0.302376	-2.76036	0.00577379	0.047532
Cd244	274.211	-0.830871	0.133873	-6.2064	5.42e-10	4.39e-08
Tpi1	13777.6	-0.829475	0.0685064	-12.108	9.58e-34	4.6e-31
Ccl2	82.4075	-0.825116	0.211827	-3.89524	9.81e-05	0.0019479
Evl	414.948	-0.818973	0.115788	-7.07302	1.52e-12	1.6e-10
Slpi	1350.99	-0.818038	0.0965775	-8.47027	2.45e-17	4.23e-15
Ecm1	1335.41	-0.81729	0.0928017	-8.80685	1.29e-18	2.49e-16
Paqr5	57.4607	-0.815092	0.266586	-3.05752	0.00223174	0.0236992
Slc27a3	81.7366	-0.813393	0.247928	-3.28076	0.00103529	0.0129696
Usp11	230.505	-0.81312	0.153827	-5.28592	1.25e-07	5.88e-06
Tbc1d16	66.6957	-0.812402	0.232636	-3.49215	0.000479145	0.00708392
Elovl6	752.074	-0.809169	0.0924673	-8.75086	2.12e-18	4.04e-16
3830408C21Rik	45.9759	-0.808855	0.280067	-2.88808	0.00387607	0.0359236
4932422M17Rik	59.9395	-0.804324	0.29338	-2.74157	0.00611457	0.0494309
Lmntd2	53.7035	-0.803222	0.288103	-2.78797	0.00530399	0.0447609
Smpd1	1025.98	-0.802922	0.125567	-6.39436	1.61e-10	1.38e-08
Slc39a4	281.427	-0.796567	0.14436	-5.51792	3.43e-08	1.88e-06
Zfp395	930.345	-0.795645	0.0989085	-8.04425	8.68e-16	1.31e-13
Fcnb	145.653	-0.795196	0.181625	-4.37823	1.2e-05	0.00032455
Cyp4f18	168.863	-0.791177	0.147114	-5.37797	7.53e-08	3.67e-06
Gm2a	1919.02	-0.786071	0.0874396	-8.98988	2.48e-19	5.18e-17
Slc16a3	7311.04	-0.781357	0.0643862	-12.1355	6.85e-34	3.42e-31
Pou6f1	110.534	-0.781316	0.193064	-4.04692	5.19e-05	0.0011366
Gm15880	98.5906	-0.781277	0.276728	-2.82327	0.00475366	0.0415337
Acss2	172.757	-0.780701	0.202102	-3.8629	0.000112047	0.00217161
Acss1	185.853	-0.779878	0.188546	-4.13628	3.53e-05	0.000814359
Aldoa	31673.1	-0.77511	0.0893133	-8.67855	4.01e-18	7.32e-16
Dapk1	63.8396	-0.769439	0.23465	-3.27909	0.00104144	0.0130341
Pfkl	4549.34	-0.768695	0.0825614	-9.31059	1.27e-20	3.17e-18
Il1r2	963.268	-0.767311	0.0844324	-9.08787	1.01e-19	2.22e-17
Mylip	227.802	-0.758123	0.128865	-5.88307	4.03e-09	2.66e-07
Gm35339	116.681	-0.753252	0.232405	-3.24112	0.00119061	0.0145226
Zfp820	71.255	-0.753069	0.248782	-3.02703	0.00246971	0.0256795
Egln1	1837.96	-0.752561	0.273688	-2.7497	0.00596498	0.048704
Gm30948	158.492	-0.752131	0.149245	-5.03958	4.67e-07	1.93e-05
Pdzd3	67.1525	-0.751567	0.260782	-2.88197	0.00395192	0.0364961
B430212C06Rik	65.8342	-0.746081	0.266161	-2.80311	0.00506118	0.0433729
Tle2	54.3973	-0.744853	0.255638	-2.9137	0.00357168	0.0338032
Mr1	81.1732	-0.740538	0.211238	-3.50571	0.000455396	0.00678698
Fam169b	84.166	-0.740508	0.261008	-2.83711	0.00455245	0.0403742
Slc2a3	1376.36	-0.739388	0.0779428	-9.4863	2.39e-21	6.33e-19
Dnm1	81.8715	-0.733383	0.213983	-3.4273	0.000609614	0.00857295
Emilin2	4646.21	-0.73336	0.0432883	-16.9413	2.23e-64	4.13e-61
Glb1l2	198.787	-0.729234	0.129778	-5.61907	1.92e-08	1.12e-06
Spp1	487.566	-0.728565	0.155397	-4.68842	2.75e-06	9.27e-05
A730036I17Rik	75.3589	-0.724262	0.226841	-3.19281	0.00140893	0.016443
Zbp1	85.9602	-0.72164	0.201226	-3.58621	0.000335515	0.00524131
Tgm3	230.259	-0.72123	0.125777	-5.73421	9.8e-09	6.05e-07
Abcg3	122.902	-0.717446	0.168863	-4.24868	2.15e-05	0.000535153
Etv5	247.319	-0.716797	0.166768	-4.29818	1.72e-05	0.000448354
Isoc2b	158.828	-0.713709	0.203801	-3.50198	0.000461812	0.00687469
Mex3a	117.122	-0.702865	0.219914	-3.1961	0.00139301	0.0163012
Col5a3	83.6402	-0.702334	0.20573	-3.41386	0.000640506	0.00896846
Lockd	141.779	-0.699472	0.174873	-3.99988	6.34e-05	0.00134527
Adgrg1	505.154	-0.693837	0.14718	-4.71422	2.43e-06	8.21e-05
Pgm2	2027.38	-0.693766	0.112641	-6.15907	7.32e-10	5.65e-08
Rasa4	74.0356	-0.692962	0.242781	-2.85427	0.00431361	0.0389996
Kdm3a	1598.76	-0.689285	0.0743795	-9.26714	1.91e-20	4.59e-18
Fam102a	175.991	-0.687894	0.142702	-4.82051	1.43e-06	5.24e-05
Rspo1	92.4831	-0.686776	0.223573	-3.07182	0.00212758	0.0227422
Als2cl	470.732	-0.686012	0.150935	-4.54509	5.49e-06	0.000169927
Clcn3	1517.38	-0.679049	0.0824856	-8.23234	1.84e-16	2.94e-14
Zfp579	72.7079	-0.678576	0.213685	-3.1756	0.00149528	0.0172183
Fam43a	932.346	-0.67807	0.0826297	-8.20613	2.28e-16	3.61e-14
Mettl27	219.35	-0.677415	0.1382	-4.90169	9.5e-07	3.68e-05
Gm11963	75.6813	-0.677407	0.246567	-2.74735	0.00600786	0.0489616
Itsn1	158.868	-0.677286	0.141568	-4.78417	1.72e-06	6.12e-05
Lrp1	372.65	-0.675688	0.171341	-3.94353	8.03e-05	0.00164724
Cd1d2	56.9613	-0.674691	0.235974	-2.85918	0.00424741	0.0385748
Osgepl1	273.854	-0.673558	0.124675	-5.4025	6.57e-08	3.34e-06
Tet1	75.2227	-0.670903	0.223273	-3.00486	0.00265706	0.0271914
Gm1110	86.8464	-0.670771	0.22435	-2.98984	0.00279123	0.0282518
Grhpr	839.438	-0.669418	0.122433	-5.46762	4.56e-08	2.39e-06
Lilra6	138.223	-0.669062	0.188598	-3.54756	0.000388818	0.00595208
Hmgn1	420.382	-0.668904	0.14644	-4.56776	4.93e-06	0.000155144
Serpinb2	86.9446	-0.668834	0.180031	-3.7151	0.000203126	0.00350696
Ahnak	89.1847	-0.666987	0.184902	-3.60725	0.000309462	0.00491728
Cdh23	92.3152	-0.666261	0.210797	-3.16068	0.00157401	0.0179081
Pfkp	6651.85	-0.666242	0.0712551	-9.3501	8.76e-21	2.23e-18
Armcx2	125.237	-0.665575	0.173482	-3.83656	0.000124769	0.00237555
Lancl1	714.565	-0.665207	0.0792306	-8.39583	4.63e-17	7.79e-15
Hopx	182.072	-0.665125	0.167582	-3.96895	7.22e-05	0.00149521
Adgrl4	144.644	-0.661423	0.155477	-4.25417	2.1e-05	0.00052421
Gm27010	81.1207	-0.659409	0.210905	-3.12657	0.00176857	0.0195827
Cd200r1	145.77	-0.657193	0.205066	-3.20478	0.00135165	0.0159468
Rbm20	197.792	-0.655523	0.147761	-4.43636	9.15e-06	0.00026015
Ero1l	7297.54	-0.655424	0.0773032	-8.47861	2.28e-17	3.99e-15
Spred3	157.981	-0.653656	0.176112	-3.71159	0.000205959	0.00355115
Gm12498	126.417	-0.652011	0.206758	-3.1535	0.00161325	0.0182208
Trappc6a	1317.57	-0.649141	0.0987624	-6.57275	4.94e-11	4.36e-09
Snx32	239.924	-0.64836	0.153062	-4.23594	2.28e-05	0.000562105
Dapk2	64.8427	-0.648282	0.232984	-2.78251	0.00539399	0.0452091
Pkd1l2	78.4045	-0.6455	0.200433	-3.22053	0.00127952	0.0152662
Phpt1	79.3258	-0.645232	0.234963	-2.7461	0.00603092	0.049057
Siglecf	603.322	-0.643388	0.0778143	-8.26825	1.36e-16	2.23e-14
Tpm4	195.977	-0.643132	0.155242	-4.14276	3.43e-05	0.000793096
Adamtsl4	759	-0.642208	0.0864064	-7.43242	1.07e-13	1.28e-11
Nlrp3	371.874	-0.64081	0.111227	-5.76126	8.35e-09	5.25e-07
Pcx	245.353	-0.637973	0.172587	-3.69653	0.000218568	0.00370937
Pkm	41477.8	-0.637713	0.0630397	-10.116	4.69e-24	1.45e-21
Mirt1	1105.82	-0.633977	0.148314	-4.27456	1.92e-05	0.000487845
Gstm5	136.508	-0.633823	0.190256	-3.33142	0.000864038	0.0112821
Spns3	171.325	-0.633671	0.165807	-3.82174	0.000132515	0.00249014
Tchh	88.2247	-0.633634	0.188555	-3.36047	0.000778091	0.0103519
Psmb9	612.13	-0.633578	0.123298	-5.13858	2.77e-07	1.21e-05
Mfge8	95.7323	-0.633028	0.178649	-3.54342	0.000394976	0.00602501
Gstt2	247.287	-0.632225	0.155982	-4.0532	5.05e-05	0.00111473
Cyp27a1	244.217	-0.630252	0.145837	-4.32162	1.55e-05	0.000410396
Fzd3	161.565	-0.627627	0.167143	-3.75504	0.000173317	0.00309962
Sarm1	108.317	-0.623989	0.22517	-2.77119	0.00558518	0.0463523
Tmem8b	113.54	-0.623402	0.187517	-3.32451	0.000885746	0.0114846
Nod2	85.687	-0.623308	0.20791	-2.99796	0.00271791	0.0276395
Junos	77.8425	-0.622967	0.222419	-2.80087	0.00509653	0.0435895
Gja5	478.602	-0.621824	0.102264	-6.08058	1.2e-09	8.77e-08
Slc22a3	531.713	-0.620812	0.108357	-5.72933	1.01e-08	6.17e-07
Fosl1	100.231	-0.618741	0.188456	-3.28321	0.00102634	0.0128902
Cyp39a1	438.577	-0.616564	0.118508	-5.20273	1.96e-07	8.84e-06
B4galnt4	150.841	-0.616012	0.147867	-4.16599	3.1e-05	0.000730832
Retnlg	79.3564	-0.614067	0.221717	-2.7696	0.00561253	0.0465295
Grtp1	81.3893	-0.613104	0.19766	-3.10181	0.00192341	0.0208869
Oas1b	105.223	-0.612433	0.193305	-3.16822	0.00153373	0.0175674
Hdac7	1801.32	-0.611684	0.0813661	-7.51767	5.58e-14	7.09e-12
Ccr2	1059.1	-0.610118	0.077192	-7.90391	2.7e-15	3.94e-13
Myadm	466.504	-0.61003	0.120091	-5.07973	3.78e-07	1.61e-05
Snhg11	1027.56	-0.608267	0.142813	-4.25918	2.05e-05	0.00051657
Acp5	111.746	-0.607957	0.188343	-3.22793	0.0012469	0.015024
Padi2	268.803	-0.60792	0.115417	-5.26718	1.39e-07	6.46e-06
Sh3pxd2b	231.737	-0.60784	0.141748	-4.28817	1.8e-05	0.000465298
Ccdc28a	104.335	-0.607742	0.198515	-3.06145	0.00220268	0.0234337
Atl1	140.902	-0.607589	0.156007	-3.89463	9.83e-05	0.00194979
Hpse	622.061	-0.606244	0.101582	-5.96805	2.4e-09	1.66e-07
Mapk4	171.756	-0.60593	0.153875	-3.93782	8.22e-05	0.00167633
2010005H15Rik	95.0893	-0.605391	0.206758	-2.92801	0.00341135	0.0327398
Afap1l1	139.195	-0.604772	0.190409	-3.17617	0.00149231	0.0171994
Ogt	4932.67	-0.604569	0.063718	-9.48819	2.35e-21	6.33e-19
Katnal1	164.161	-0.604556	0.156065	-3.87375	0.000107172	0.00209592
Gm34084	277.463	-0.603236	0.17895	-3.37098	0.000749006	0.0100534
Mgst2	3204.38	-0.6021	0.0822115	-7.32379	2.41e-13	2.84e-11
Anxa2	4173.21	-0.601389	0.0656524	-9.1602	5.18e-20	1.2e-17
Kdm5b	1537.45	-0.599686	0.10295	-5.82501	5.71e-09	3.72e-07
Eno1	62945.6	-0.599429	0.130597	-4.58993	4.43e-06	0.000141953
Csf1r	651.753	-0.598965	0.103754	-5.77295	7.79e-09	4.93e-07
Ccng2	752.813	-0.598398	0.0894379	-6.69065	2.22e-11	2.04e-09
Per3	641.892	-0.597421	0.0861027	-6.93847	3.96e-12	3.98e-10
Dab2ip	218.766	-0.596062	0.142655	-4.17835	2.94e-05	0.000697409
Fam49a	72.4064	-0.593229	0.210783	-2.81441	0.00488669	0.0423818
Cbx2	109.925	-0.592849	0.18812	-3.15144	0.0016247	0.0183022
Hexim2	125.363	-0.591904	0.177703	-3.33086	0.000865797	0.0112937
Cacna1b	508.153	-0.590745	0.140793	-4.19583	2.72e-05	0.000657678
6720427I07Rik	77.8045	-0.59048	0.213889	-2.76068	0.00576808	0.0475152
Pafah1b3	74.593	-0.59043	0.215768	-2.73641	0.00621135	0.0499915
Kif17	266.325	-0.590178	0.182678	-3.2307	0.00123488	0.0149361
Erg	1077.83	-0.589936	0.103228	-5.71488	1.1e-08	6.68e-07
Ccr1	1149.19	-0.58976	0.10411	-5.66477	1.47e-08	8.8e-07
Fam83h	83.167	-0.588404	0.213233	-2.75944	0.00579003	0.0476268
Bfsp1	121.65	-0.587586	0.164043	-3.58191	0.000341097	0.0053221
Fmnl2	361.869	-0.584449	0.10704	-5.46012	4.76e-08	2.48e-06
Slc44a4	213.525	-0.58178	0.131684	-4.41799	9.96e-06	0.000280203
Dbn1	86.3989	-0.577395	0.206694	-2.79348	0.00521443	0.0442766
9330111N05Rik	782.891	-0.576969	0.108929	-5.29673	1.18e-07	5.6e-06
Thbd	241.537	-0.576738	0.119269	-4.8356	1.33e-06	4.95e-05
Tle6	277.994	-0.57617	0.135021	-4.26725	1.98e-05	0.000501165
Tsc22d3	721.547	-0.575082	0.094209	-6.10432	1.03e-09	7.65e-08
Tgfbi	141.078	-0.571706	0.152862	-3.74001	0.000184015	0.00326393
Pard6a	139.908	-0.57001	0.171949	-3.31499	0.000916474	0.0117974
Cd34	368.527	-0.568679	0.101779	-5.5874	2.3e-08	1.32e-06
Slc22a17	398.973	-0.568124	0.109169	-5.20409	1.95e-07	8.81e-06
H2-T24	596.744	-0.567667	0.135798	-4.18022	2.91e-05	0.000694124
Sdk1	745.23	-0.565879	0.0943185	-5.99966	1.98e-09	1.39e-07
Ndrg2	212.957	-0.564697	0.158557	-3.56148	0.000368765	0.0056719
Dlc1	125.631	-0.563622	0.198367	-2.8413	0.00449293	0.0400381
S1pr3	177.621	-0.563011	0.146332	-3.84749	0.000119332	0.00228546
Map10	117.555	-0.562802	0.1834	-3.06872	0.0021498	0.0229607
Ccdc154	231.568	-0.56265	0.160466	-3.50636	0.000454288	0.00677825
Ehhadh	73.3842	-0.562451	0.200688	-2.80261	0.00506905	0.043383
Arfgef3	82.8471	-0.56098	0.201213	-2.78799	0.00530358	0.0447609
Plod1	2162.93	-0.560478	0.0751909	-7.45406	9.05e-14	1.12e-11
Pmp22	2112.72	-0.558529	0.0991069	-5.63562	1.74e-08	1.03e-06
Rusc2	127.392	-0.558288	0.177309	-3.14868	0.0016401	0.0184117
Acacb	170.526	-0.557287	0.16	-3.48305	0.000495743	0.00728484
4930455G09Rik	287.095	-0.556626	0.153447	-3.62748	0.000286199	0.00466006
Zbtb26	223.737	-0.556526	0.164591	-3.38128	0.0007215	0.00977531
Tmsb10	2839.59	-0.554505	0.156948	-3.53305	0.000410794	0.00622238
Dnmt3a	1319.51	-0.551715	0.0679768	-8.11623	4.81e-16	7.51e-14
A430046D13Rik	222.77	-0.549034	0.144794	-3.79182	0.000149544	0.00274149
Ttc30a1	147.324	-0.54886	0.172124	-3.18874	0.00142896	0.0165831
Armcx1	196.214	-0.548498	0.139998	-3.91791	8.93e-05	0.00179558
Ggnbp1	236.009	-0.5483	0.118339	-4.63331	3.6e-06	0.000118424
Mtss1	1054.06	-0.548177	0.0757986	-7.23203	4.76e-13	5.41e-11
Rarg	270.262	-0.546809	0.146464	-3.73341	0.000188905	0.0033189
Pcdhb16	159.267	-0.546542	0.193246	-2.82821	0.00468084	0.0412029
Ptprs	1238.81	-0.545997	0.0729894	-7.4805	7.4e-14	9.32e-12
Ccl6	2185.95	-0.545779	0.0919894	-5.93307	2.97e-09	2.01e-07
Arsg	1143.67	-0.544199	0.0762291	-7.139	9.4e-13	1.04e-10
Stkld1	132.365	-0.542107	0.182415	-2.97183	0.0029603	0.0295984
AC207128.2	876.647	-0.542091	0.112699	-4.81009	1.51e-06	5.49e-05
Ddit4	386.904	-0.541376	0.162394	-3.33372	0.000856924	0.0112107
Krt80	397.794	-0.539556	0.122341	-4.41024	1.03e-05	0.000287863
Clybl	205.304	-0.539516	0.155366	-3.47256	0.000515525	0.00752737
Tifab	2489.39	-0.538634	0.0992721	-5.42584	5.77e-08	2.96e-06
Maml3	324.505	-0.537581	0.122281	-4.39629	1.1e-05	0.000302495
Cysltr1	227.104	-0.534757	0.144484	-3.70115	0.000214626	0.00366164
Guca1a	148.847	-0.53453	0.16851	-3.17209	0.00151344	0.0173811
1110051M20Rik	144.792	-0.53449	0.169262	-3.15777	0.00158979	0.018014
Ahrr	104.609	-0.532083	0.179395	-2.96598	0.00301717	0.0299545
Gm16185	105.363	-0.53004	0.185646	-2.85512	0.00430206	0.0389529
Hk2	3259.53	-0.528891	0.0578132	-9.14827	5.79e-20	1.32e-17
Ldhb	125.264	-0.528436	0.175954	-3.00327	0.00267097	0.0272906
Tmem205	745.278	-0.528021	0.120847	-4.36934	1.25e-05	0.000335935
Il12a	164.643	-0.527295	0.142919	-3.68946	0.000224727	0.00379403
Dennd2a	142.089	-0.526531	0.157719	-3.33842	0.000842572	0.0110799
Jak3	1537.06	-0.525944	0.0593112	-8.86754	7.48e-19	1.47e-16
Appl2	884.645	-0.524563	0.0831411	-6.30931	2.8e-10	2.34e-08
Rnase4	123.003	-0.523988	0.17525	-2.98995	0.00279019	0.0282518
Izumo4	178.357	-0.520532	0.175842	-2.96023	0.00307408	0.0303106
2010315B03Rik	276.279	-0.520033	0.112815	-4.60962	4.03e-06	0.000131423
Tspyl3	434.435	-0.518402	0.108354	-4.78432	1.72e-06	6.12e-05
Gm7972	239.407	-0.518029	0.130379	-3.97324	7.09e-05	0.00147798
Ptprcap	328.635	-0.514589	0.120934	-4.25513	2.09e-05	0.000523973
Ksr1	919.439	-0.512759	0.0724326	-7.07912	1.45e-12	1.54e-10
Pmvk	819.606	-0.512469	0.127002	-4.03511	5.46e-05	0.0011873
Bhlhe40	1846.74	-0.511818	0.112655	-4.54321	5.54e-06	0.000171037
Lgals3	2314.31	-0.510887	0.0823978	-6.20025	5.64e-10	4.51e-08
S100a10	238.71	-0.510744	0.17834	-2.86388	0.00418489	0.0382121
Gys1	2395.07	-0.510607	0.0935007	-5.46099	4.73e-08	2.48e-06
Nxpe3	231.378	-0.509969	0.148565	-3.43264	0.000597737	0.00844255
Tmem154	1176.77	-0.50922	0.0753345	-6.75945	1.39e-11	1.31e-09
1810043G02Rik	240.744	-0.508868	0.128797	-3.95092	7.79e-05	0.00160225
Mterf1a	137.197	-0.506871	0.164401	-3.08314	0.0020483	0.0220218
Dpysl2	253.623	-0.506855	0.147554	-3.43504	0.000592468	0.00838639
Neurl1b	135.221	-0.506638	0.179419	-2.82377	0.00474622	0.0415337
Klhl24	1336.72	-0.504424	0.0746395	-6.75814	1.4e-11	1.31e-09
Gm7694	409.407	-0.501718	0.102403	-4.89944	9.61e-07	3.71e-05
Mreg	1434.63	-0.498875	0.0842978	-5.918	3.26e-09	2.19e-07
Polm	289.53	-0.497715	0.111077	-4.4808	7.44e-06	0.000219631
Efemp2	107.203	-0.496786	0.180041	-2.75929	0.00579265	0.0476268
Lgals4	239.245	-0.494142	0.123123	-4.01339	5.99e-05	0.00128487
Sox4	559.558	-0.492215	0.158718	-3.10119	0.00192748	0.0209135
Smim24	273.566	-0.491714	0.119084	-4.12915	3.64e-05	0.000832639
Rfesd	177.916	-0.491355	0.139449	-3.52355	0.000425803	0.00639
Ppp2r5b	488.949	-0.49128	0.144582	-3.39795	0.000678939	0.00938167
Flnb	4641.99	-0.490432	0.112668	-4.35288	1.34e-05	0.000359943
Tespa1	327.469	-0.487978	0.158828	-3.07236	0.0021237	0.0227194
Kantr	313.611	-0.487258	0.120372	-4.04793	5.17e-05	0.00113366
Pde4b	482.974	-0.487241	0.103193	-4.72166	2.34e-06	7.98e-05
Btnl9	515.966	-0.487215	0.107448	-4.53442	5.78e-06	0.000176636
Mindy2	977.56	-0.486558	0.0987646	-4.92644	8.37e-07	3.31e-05
Sh2d3c	493.474	-0.482562	0.140426	-3.43643	0.000589444	0.00835271
AI480526	331.69	-0.479351	0.124176	-3.86025	0.000113271	0.00218736
Zfp605	137.959	-0.477622	0.169793	-2.81297	0.00490864	0.0424417
Smpdl3b	205.009	-0.477093	0.16464	-2.8978	0.00375795	0.0350544
Acsl3	646.835	-0.476786	0.120486	-3.9572	7.58e-05	0.00156533
Ikzf2	2709.93	-0.47573	0.0812668	-5.85393	4.8e-09	3.16e-07
4933424M12Rik	288.687	-0.475564	0.11718	-4.0584	4.94e-05	0.00109328
Asprv1	191.809	-0.47511	0.143531	-3.31015	0.00093246	0.0119234
Nsdhl	1080.21	-0.474354	0.0657287	-7.21685	5.32e-13	6e-11
Fbxl20	1459.07	-0.473589	0.0854682	-5.54111	3.01e-08	1.67e-06
Cdc25b	1081.8	-0.473063	0.103149	-4.58623	4.51e-06	0.000143947
Entpd1	439.254	-0.472705	0.0996532	-4.7435	2.1e-06	7.24e-05
Ift122	168.302	-0.471563	0.147988	-3.18649	0.00144012	0.0166869
Arhgef17	150.115	-0.47041	0.167587	-2.80696	0.00500108	0.0429715
P2rx3	384.038	-0.470265	0.165404	-2.84313	0.00446724	0.0398642
Nkg7	238.401	-0.468901	0.1145	-4.0952	4.22e-05	0.000946226
Narf	1604.37	-0.468393	0.0760627	-6.15799	7.37e-10	5.65e-08
Spaca9	171.756	-0.464991	0.145768	-3.18994	0.00142304	0.016539
Mief2	409.025	-0.464355	0.130188	-3.5668	0.000361365	0.00557793
Tmem71	213.008	-0.461749	0.142781	-3.23396	0.00122085	0.0148217
Mak	203.662	-0.460757	0.145854	-3.15904	0.00158292	0.0179721
Pts	1122.34	-0.45956	0.0738379	-6.22391	4.85e-10	3.96e-08
Lss	2041.09	-0.457422	0.0672279	-6.80405	1.02e-11	9.84e-10
Nampt	1577.83	-0.457214	0.0787873	-5.80314	6.51e-09	4.2e-07
Chac1	487.805	-0.455113	0.124156	-3.66564	0.000246722	0.00408912
Esr1	172.023	-0.454456	0.161081	-2.82129	0.00478309	0.0417065
Stk38l	189.416	-0.453482	0.136255	-3.3282	0.000874102	0.0113677
Bsg	6670.36	-0.45335	0.0645278	-7.02566	2.13e-12	2.21e-10
Cela1	159.078	-0.45305	0.154012	-2.94166	0.00326462	0.0318
Slc30a9	1688.76	-0.452879	0.101487	-4.46242	8.1e-06	0.000236124
Elk3	432.958	-0.451367	0.101474	-4.4481	8.66e-06	0.000249618
Cyp4f13	411.763	-0.450236	0.101307	-4.44429	8.82e-06	0.00025296
Pcsk9	529.584	-0.449944	0.093198	-4.82782	1.38e-06	5.08e-05
Gapdh	73494.8	-0.448627	0.0391532	-11.4583	2.14e-30	8.94e-28
Pecr	194.241	-0.447795	0.154025	-2.90729	0.00364575	0.0343288
Ppp1r3b	593.969	-0.447149	0.0879869	-5.082	3.73e-07	1.59e-05
Ifi27	1802.09	-0.4468	0.0810473	-5.51283	3.53e-08	1.92e-06
Mplkip	522.071	-0.446312	0.100388	-4.44587	8.75e-06	0.000251666
Ccdc191	163.126	-0.445744	0.154908	-2.87748	0.00400865	0.0369149
2024-09-10	156.221	-0.445499	0.161039	-2.76641	0.00566775	0.0468674
Parvb	261.443	-0.443507	0.129979	-3.41216	0.000644504	0.00900499
Csrp2	308.382	-0.442926	0.138855	-3.18984	0.00142353	0.016539
Tcf4	573.869	-0.441651	0.0927239	-4.76307	1.91e-06	6.66e-05
Ppm1e	969.102	-0.441631	0.0796944	-5.54156	3e-08	1.67e-06
Stat2	911.975	-0.440348	0.0848268	-5.19114	2.09e-07	9.38e-06
Gata2	259.094	-0.439782	0.154459	-2.84725	0.00440989	0.039525
Hoxa3	327.528	-0.439442	0.13418	-3.27502	0.00105655	0.0131977
Map2k6	156.409	-0.439403	0.160396	-2.73948	0.0061536	0.04965
9130023H24Rik	211.636	-0.438988	0.134231	-3.27038	0.00107401	0.0133644
Hmgcs1	1405.87	-0.43885	0.0962867	-4.55774	5.17e-06	0.00016155
Fbxo7	750.653	-0.438761	0.0868954	-5.0493	4.43e-07	1.85e-05
Lonrf1	1686.28	-0.438706	0.15641	-2.80485	0.005034	0.0431685
Olfml2b	890.28	-0.438112	0.0868513	-5.0444	4.55e-07	1.89e-05
Parp11	418.079	-0.435929	0.0977813	-4.4582	8.27e-06	0.000240278
Nemp1	671.5	-0.434058	0.0943688	-4.59959	4.23e-06	0.000137219
G2e3	1254.98	-0.434001	0.0919482	-4.72006	2.36e-06	8.02e-05
4833418N02Rik	230.734	-0.433131	0.134705	-3.21542	0.00130254	0.0154943
Tef	574.539	-0.432355	0.0900102	-4.8034	1.56e-06	5.62e-05
Rps6kc1	382.243	-0.432135	0.119515	-3.61575	0.000299485	0.00480584
Pvr	425.181	-0.431416	0.112927	-3.8203	0.00013329	0.00250059
Gpr161	221.135	-0.43105	0.145413	-2.96432	0.00303351	0.0300707
Map3k1	1032.38	-0.430678	0.077129	-5.58387	2.35e-08	1.34e-06
Slc13a2	232.498	-0.429399	0.119656	-3.5886	0.000332458	0.0052061
Gpnmb	2332.16	-0.428764	0.0739643	-5.7969	6.76e-09	4.34e-07
Slc38a9	627.526	-0.428631	0.104963	-4.08363	4.43e-05	0.000987785
4930502E18Rik	255.706	-0.428542	0.125655	-3.41046	0.000648544	0.00904196
Il2ra	676.876	-0.428367	0.0870562	-4.92057	8.63e-07	3.39e-05
Cpq	297.818	-0.4275	0.114631	-3.72936	0.000191968	0.00335905
Zfc3h1	2137	-0.42598	0.0757969	-5.62001	1.91e-08	1.12e-06
Cd300lb	397.845	-0.425936	0.0973814	-4.37389	1.22e-05	0.000329686
Id2	271.02	-0.4259	0.129001	-3.30151	0.000961662	0.0122244
1700025G04Rik	248.492	-0.424603	0.127789	-3.32269	0.000891548	0.0115483
Bmt2	736.577	-0.424222	0.098683	-4.29884	1.72e-05	0.000447925
Tmco6	480.024	-0.421941	0.139932	-3.01533	0.00256697	0.0264498
Jade2	1134.43	-0.421757	0.0781225	-5.39866	6.71e-08	3.36e-06
Mtcp1	250.734	-0.420515	0.144767	-2.90477	0.00367517	0.0345301
Hdac6	842.429	-0.420397	0.0735986	-5.71203	1.12e-08	6.76e-07
Peli2	877.697	-0.419406	0.101955	-4.11364	3.89e-05	0.000881313
2310022B05Rik	444.686	-0.41905	0.136882	-3.06139	0.00220312	0.0234337
Gsn	7055.31	-0.417515	0.0558244	-7.47909	7.48e-14	9.33e-12
Phf21a	1098.19	-0.417417	0.087787	-4.75488	1.99e-06	6.88e-05
Mfsd4b4	329.223	-0.417218	0.128381	-3.24985	0.00115467	0.0141373
Mdm1	685.058	-0.417093	0.0862411	-4.83636	1.32e-06	4.94e-05
Pdgfrb	469.338	-0.416375	0.0980233	-4.24771	2.16e-05	0.000536439
Jrkl	216.979	-0.416136	0.142643	-2.91733	0.00353044	0.0335197
Enah	1939.21	-0.415632	0.0732109	-5.67719	1.37e-08	8.22e-07
Sfi1	847.443	-0.412373	0.11282	-3.65514	0.00025704	0.00421871
Zfp945	242.783	-0.411211	0.146936	-2.79857	0.00513299	0.0438146
Pax8	812.441	-0.410243	0.0843976	-4.86084	1.17e-06	4.45e-05
Tia1	1634.55	-0.409981	0.0858837	-4.77368	1.81e-06	6.37e-05
Gcnt1	250.255	-0.408684	0.145703	-2.80492	0.00503298	0.0431685
Setd4	157.763	-0.408005	0.148798	-2.74201	0.00610643	0.0494309
Rassf4	1538.35	-0.40781	0.0755671	-5.39666	6.79e-08	3.37e-06
Zfp292	2207.44	-0.406782	0.0976875	-4.16412	3.13e-05	0.000735506
Oas2	429.813	-0.405686	0.113847	-3.56345	0.000366017	0.00563632
Khnyn	958.567	-0.405215	0.110996	-3.65072	0.000261503	0.00428113
Rnf157	452.813	-0.404373	0.106798	-3.78634	0.00015288	0.00278796
Enpp5	403.918	-0.403987	0.116349	-3.47219	0.000516232	0.00752921
Ssbp2	587.965	-0.403952	0.104178	-3.87754	0.000105519	0.00206876
Pimreg	1259.08	-0.403951	0.0724657	-5.57438	2.48e-08	1.4e-06
Tspan17	236.846	-0.403816	0.140447	-2.87521	0.00403756	0.0371283
Klhl41	304.755	-0.403138	0.125938	-3.20107	0.00136917	0.0160914
Gria3	774.557	-0.40271	0.111133	-3.62368	0.000290437	0.0046987
Fgd6	320.254	-0.402516	0.142342	-2.8278	0.00468686	0.0412279
Arntl	450.93	-0.402169	0.108502	-3.70654	0.000210106	0.00358939
Ccdc163	265.711	-0.401432	0.132131	-3.03814	0.00238041	0.0249381
Zfp688	225.372	-0.401179	0.122146	-3.28441	0.00102196	0.0128774
Arrb1	4169.55	-0.40057	0.0883622	-4.53327	5.81e-06	0.000177183
Pyroxd2	967.008	-0.400191	0.0801156	-4.99517	5.88e-07	2.37e-05
Ypel3	431.85	-0.396567	0.124239	-3.19196	0.00141309	0.0164619
Slc28a2	1755.95	-0.396272	0.0678294	-5.84219	5.15e-09	3.37e-07
Atg9b	272.485	-0.395551	0.113582	-3.48253	0.000496704	0.00728536
Pde4d	771.988	-0.393967	0.0904739	-4.35448	1.33e-05	0.00035807
Atg4c	407.117	-0.393427	0.120352	-3.26898	0.00107936	0.013418
Serinc5	407.961	-0.392886	0.108712	-3.61401	0.000301494	0.00482614
Polk	516.158	-0.39255	0.0906932	-4.32833	1.5e-05	0.000399194
Smim14	2786.23	-0.391055	0.117165	-3.33766	0.000844875	0.0110877
Mks1	211.568	-0.390036	0.138828	-2.80948	0.00496212	0.0427785
Jup	901.2	-0.389999	0.115411	-3.37923	0.000726891	0.00982782
Tm7sf2	1084.81	-0.38825	0.112429	-3.45331	0.000553759	0.00797782
F10	11705	-0.385743	0.0845185	-4.56401	5.02e-06	0.000157174
Acsf2	451.937	-0.384915	0.106524	-3.61339	0.000302215	0.00483011
Epha7	593.508	-0.383847	0.0812408	-4.72481	2.3e-06	7.88e-05
0610030E20Rik	1152.73	-0.383785	0.118859	-3.22891	0.00124262	0.0150017
Mt1	7961.62	-0.382905	0.101884	-3.75824	0.000171115	0.00306969
Cdkn2aipnl	2432.23	-0.38288	0.0617091	-6.2046	5.48e-10	4.42e-08
Pik3ip1	288.583	-0.382525	0.125991	-3.03612	0.0023964	0.0250579
Eid1	536.081	-0.381326	0.108058	-3.5289	0.000417284	0.00629861
Prex1	1245.62	-0.37944	0.0755661	-5.0213	5.13e-07	2.11e-05
Muc13	1491.08	-0.379321	0.0813819	-4.661	3.15e-06	0.000105702
Acat2	1590.37	-0.378838	0.0819044	-4.62537	3.74e-06	0.000122436
Agbl5	487.766	-0.375199	0.106173	-3.53384	0.000409576	0.00621119
Tbc1d30	220.847	-0.375189	0.128375	-2.92261	0.00347111	0.0330967
Lacc1	653.837	-0.37181	0.0831547	-4.4713	7.77e-06	0.000227039
Chchd5	303.231	-0.371263	0.123649	-3.00257	0.00267714	0.0273321
Pank1	309.206	-0.371091	0.113737	-3.26272	0.00110347	0.0136523
Irf9	683.392	-0.370843	0.106501	-3.48206	0.000497566	0.00728902
Eef1a1	160251	-0.370534	0.0864923	-4.28401	1.84e-05	0.000472213
Aph1b	204.482	-0.370095	0.130826	-2.8289	0.00467085	0.0411428
Fgd4	5719.77	-0.369072	0.0731452	-5.04575	4.52e-07	1.88e-05
H2-T23	1430.88	-0.365881	0.0764903	-4.78336	1.72e-06	6.12e-05
Smug1	210.097	-0.365841	0.125496	-2.91516	0.00355507	0.0336952
Kif21b	3353.52	-0.365798	0.0984284	-3.71639	0.000202091	0.00349457
Mroh2a	652.672	-0.36488	0.0824561	-4.42514	9.64e-06	0.000271662
Ganc	536.976	-0.364718	0.0955017	-3.81897	0.000134012	0.00250735
Cep164	672.525	-0.362757	0.120015	-3.02259	0.0025062	0.0259963
Galk1	2589.94	-0.362608	0.100393	-3.61188	0.000303989	0.00484813
Klf9	1067.92	-0.36179	0.0840235	-4.30582	1.66e-05	0.000436675
Gm21781	271.449	-0.360614	0.123971	-2.90886	0.00362751	0.0342067
Vamp1	1148.3	-0.360606	0.126066	-2.86045	0.00423034	0.0384916
Ift80	1103.63	-0.358704	0.0958549	-3.74216	0.000182444	0.00324494
Pml	3510	-0.358137	0.0733328	-4.88373	1.04e-06	4e-05
Rnf145	2204.71	-0.353086	0.0658578	-5.36134	8.26e-08	4e-06
Nemp2	312.31	-0.352783	0.107215	-3.29044	0.00100031	0.0126537
Cd93	8405.06	-0.351368	0.103614	-3.39114	0.000696027	0.00953984
Lrrk2	1482.11	-0.350999	0.0953005	-3.68308	0.000230435	0.00388029
Ppme1	1440.26	-0.349642	0.0711013	-4.91752	8.76e-07	3.43e-05
Pnp2	324.911	-0.346149	0.11781	-2.93819	0.0033013	0.0320401
Heg1	3353.11	-0.345981	0.071619	-4.83086	1.36e-06	5.02e-05
Irak2	715.692	-0.345703	0.0716295	-4.82627	1.39e-06	5.11e-05
Cep97	525.515	-0.345424	0.100478	-3.43782	0.000586409	0.0083188
AU022252	445.884	-0.345204	0.124451	-2.77381	0.00554034	0.0461079
Arhgef3	1471.34	-0.344752	0.0721248	-4.77993	1.75e-06	6.21e-05
Alkbh5	3169.08	-0.342453	0.0856173	-3.99981	6.34e-05	0.00134527
Osbpl3	913.661	-0.342279	0.0796072	-4.2996	1.71e-05	0.000447292
Bcl9	530.767	-0.34227	0.104208	-3.28448	0.00102172	0.0128774
Tube1	424.451	-0.341209	0.109169	-3.12551	0.00177495	0.0196365
Cep170	1334.14	-0.34116	0.08493	-4.01695	5.9e-05	0.00126982
2024-09-01	607.279	-0.340446	0.104527	-3.25701	0.00112592	0.0138639
Nov	494.995	-0.34028	0.0950439	-3.58024	0.000343275	0.00534322
A530040E14Rik	259.072	-0.340275	0.109481	-3.10807	0.0018831	0.0206045
Pycr1	230.992	-0.339669	0.123974	-2.73984	0.00614688	0.0496267
Tap2	2332.1	-0.339617	0.0918597	-3.69713	0.000218052	0.00370813
Stoml1	539.589	-0.337827	0.106887	-3.16059	0.00157452	0.0179081
Nol4l	279.111	-0.337383	0.119933	-2.8131	0.00490664	0.0424417
Fam78a	586.108	-0.33705	0.107378	-3.13892	0.00169569	0.0189538
Oxnad1	707.939	-0.335636	0.117553	-2.85519	0.00430118	0.0389529
Bnip3l	3073.85	-0.335375	0.0656786	-5.10631	3.29e-07	1.41e-05
Zmym6	534.376	-0.334931	0.118813	-2.81898	0.00481764	0.041895
Nectin2	619.616	-0.334868	0.121917	-2.74669	0.00601993	0.0489984
Nop53	3351.7	-0.334675	0.0836148	-4.00257	6.27e-05	0.0013362
Cul7	338.619	-0.33344	0.120698	-2.7626	0.00573427	0.0472968
Ctdspl	746.541	-0.33284	0.0874124	-3.8077	0.000140268	0.00260934
Lgals1	3946.39	-0.332786	0.0625451	-5.32074	1.03e-07	4.94e-06
Plcg1	353.729	-0.332563	0.111762	-2.97563	0.00292389	0.029343
Etfrf1	603.82	-0.332305	0.0937775	-3.54354	0.000394791	0.00602501
Vegfa	2831	-0.332278	0.0507573	-6.54641	5.89e-11	5.13e-09
Dhdh	835.379	-0.332019	0.114052	-2.91113	0.00360122	0.0340084
2700099C18Rik	320.355	-0.329311	0.116351	-2.83031	0.00465024	0.0410207
Pcyt2	2523.08	-0.327792	0.0682058	-4.80592	1.54e-06	5.58e-05
Chmp1b	995.482	-0.327618	0.0666429	-4.91601	8.83e-07	3.45e-05
Epm2aip1	887.871	-0.327032	0.0865489	-3.77858	0.000157724	0.00285224
Helb	1773.92	-0.325739	0.0631607	-5.15731	2.51e-07	1.11e-05
Ddx17	10010.6	-0.323856	0.0749451	-4.32124	1.55e-05	0.000410396
Itga6	1530.54	-0.323607	0.0639948	-5.05677	4.26e-07	1.79e-05
Apobec1	606.661	-0.323479	0.082391	-3.92615	8.63e-05	0.00174329
Eif4ebp1	1656.7	-0.323373	0.0928472	-3.48285	0.000496106	0.00728484
Tom1l2	595.341	-0.322554	0.0878823	-3.67029	0.000242276	0.00402737
Eaf1	3489.68	-0.321102	0.0697455	-4.60391	4.15e-06	0.00013474
Gstm4	739.032	-0.319099	0.110316	-2.89258	0.00382092	0.0355395
Anln	3111.97	-0.31869	0.0754849	-4.22191	2.42e-05	0.000594869
F7	2222.46	-0.318326	0.0662691	-4.80354	1.56e-06	5.62e-05
Kif1b	2009.23	-0.318289	0.0764687	-4.16234	3.15e-05	0.000739918
Cep44	568.939	-0.317745	0.104167	-3.05032	0.00228594	0.0241168
Asph	674.796	-0.317643	0.0799966	-3.9707	7.17e-05	0.00148666
Lbh	692.315	-0.316922	0.10559	-3.00144	0.00268709	0.0274122
Pcmtd2	626.158	-0.316551	0.111844	-2.83028	0.00465066	0.0410207
Bcl11b	500.599	-0.315517	0.113111	-2.78944	0.00527988	0.044686
Cox7a2l	3100.5	-0.315216	0.0578852	-5.44553	5.17e-08	2.66e-06
Shprh	1168.59	-0.314647	0.0736522	-4.27207	1.94e-05	0.000492376
Ccl9	2385.22	-0.31311	0.0593907	-5.27203	1.35e-07	6.32e-06
Ngrn	559.531	-0.313086	0.0908529	-3.44607	0.000568793	0.00814171
Osbpl5	264.378	-0.312631	0.113675	-2.75021	0.00595566	0.0486586
Sowahc	528.603	-0.312189	0.0860385	-3.62848	0.000285096	0.00464975
Cers4	275.743	-0.312066	0.107449	-2.90432	0.00368054	0.034531
Cd84	947.777	-0.31196	0.0837665	-3.72416	0.000195963	0.00341972
Dennd3	585.24	-0.310736	0.0998097	-3.11328	0.00185019	0.0203129
Kdm4b	865.202	-0.310678	0.0824547	-3.76786	0.000164653	0.00296925
Matk	1464.13	-0.31007	0.0767452	-4.04026	5.34e-05	0.00116352
St8sia4	1461.43	-0.307835	0.0897808	-3.42873	0.000606402	0.00854631
Rnf181	1056.64	-0.307378	0.0698258	-4.40206	1.07e-05	0.000295183
Mpeg1	824.935	-0.306598	0.0863591	-3.55027	0.000384835	0.00590505
Cebpg	1180.04	-0.305166	0.0959008	-3.1821	0.00146212	0.0168964
Pygl	11658.3	-0.305095	0.0394693	-7.72992	1.08e-14	1.47e-12
F5	2207.15	-0.305068	0.0967892	-3.15188	0.00162223	0.0182903
Zfand4	515.41	-0.304648	0.100572	-3.02915	0.00245241	0.025561
Fdps	442.75	-0.304451	0.107351	-2.83604	0.00456768	0.0404263
Mastl	416.087	-0.301526	0.101255	-2.97789	0.00290236	0.0292055
Pfkm	655.398	-0.30146	0.0890714	-3.38447	0.000713146	0.00967223
Gatm	2388.32	-0.300872	0.0763716	-3.93958	8.16e-05	0.00166928
Scpep1	730.978	-0.300814	0.0993566	-3.02762	0.00246491	0.0256501
Il18rap	2374.72	-0.29963	0.0665041	-4.50543	6.62e-06	0.000197436
Atp11b	9654.27	-0.299056	0.0654024	-4.57256	4.82e-06	0.000152369
Gzf1	1664.41	-0.299042	0.0553839	-5.39945	6.68e-08	3.36e-06
Crebrf	468.681	-0.296881	0.0994802	-2.98433	0.00284204	0.0286993
1700020I14Rik	4744.17	-0.29639	0.0676444	-4.38159	1.18e-05	0.000321597
Dennd1c	1031.3	-0.294955	0.0814004	-3.62351	0.000290634	0.0046987
Mavs	445.241	-0.294682	0.104961	-2.80755	0.00499197	0.0429217
B230219D22Rik	2917.89	-0.293966	0.0606473	-4.84713	1.25e-06	4.71e-05
Ulk3	407.874	-0.293855	0.0954227	-3.07951	0.00207345	0.0222552
Fdft1	1474.73	-0.293571	0.0831233	-3.53175	0.000412818	0.00624573
Dtx3l	908.038	-0.293565	0.103908	-2.82523	0.00472464	0.0414477
Peg13	661.96	-0.293487	0.0943083	-3.112	0.00185826	0.020367
Tbc1d8b	777.686	-0.293048	0.0837482	-3.49916	0.000466722	0.00693981
Map4k5	1692.49	-0.292475	0.069064	-4.23483	2.29e-05	0.000563802
Pdp2	611.922	-0.288981	0.0786971	-3.67206	0.000240599	0.00401494
Rab11fip4	884.047	-0.288516	0.0984495	-2.9306	0.00338313	0.0325655
Agfg2	1205.72	-0.287779	0.100933	-2.85118	0.00435567	0.0392465
Hmox1	1015.47	-0.286178	0.0910866	-3.14182	0.00167903	0.0188162
Tmem156	1674.3	-0.285092	0.0918174	-3.10499	0.00190285	0.0207156
Fam168a	974.062	-0.284904	0.0860245	-3.31189	0.000926684	0.0118673
Acaca	3093.84	-0.284076	0.0971513	-2.92406	0.00345501	0.033061
Hltf	1812.78	-0.283383	0.09946	-2.84921	0.00438274	0.0393809
Arl11	2812.91	-0.282772	0.0696092	-4.06228	4.86e-05	0.00107709
Snx25	551.555	-0.282669	0.102561	-2.75612	0.00584916	0.0478906
Insig1	3256.52	-0.280624	0.0935769	-2.99885	0.00270997	0.0276021
Pdik1l	692.468	-0.280242	0.077803	-3.60195	0.000315843	0.00498691
Clic4	4936.17	-0.2778	0.0767644	-3.61886	0.000295902	0.00477197
Pmm1	1052.03	-0.276714	0.0758056	-3.65031	0.000261927	0.00428265
Coro2a	2474.72	-0.27519	0.0592685	-4.64311	3.43e-06	0.0001141
Sipa1l1	2045.47	-0.274975	0.0938958	-2.92851	0.00340587	0.0327115
Ube2h	820.223	-0.274521	0.0808727	-3.39449	0.00068757	0.0094439
Fam122b	691.742	-0.274509	0.0898985	-3.05355	0.00226154	0.0239363
Pck2	2487.58	-0.27407	0.0821117	-3.33777	0.000844544	0.0110877
Zc3h12c	2470.67	-0.273259	0.0815797	-3.34959	0.00080931	0.0106968
F630028O10Rik	10369.3	-0.272007	0.0681078	-3.99378	6.5e-05	0.00137323
Fbxo21	643.013	-0.271366	0.0838354	-3.23689	0.0012084	0.0146843
Rbpj	2781.44	-0.271337	0.0596262	-4.55063	5.35e-06	0.000166302
C130050O18Rik	673.835	-0.269815	0.0978634	-2.75705	0.00583246	0.0478089
Zfp654	1120.68	-0.268488	0.0916134	-2.93066	0.0033824	0.0325655
Slc12a6	2042.58	-0.265222	0.0597001	-4.44257	8.89e-06	0.000254313
Pde7a	1596.73	-0.264408	0.0869146	-3.04216	0.00234888	0.0246604
Stard4	3918.81	-0.263847	0.0483462	-5.45745	4.83e-08	2.51e-06
Zfp266	908.725	-0.263496	0.0777363	-3.38961	0.000699923	0.0095766
Ranbp6	704.324	-0.263337	0.0906636	-2.90455	0.00367777	0.0345301
Idh1	4301.15	-0.262706	0.0686924	-3.82438	0.0001311	0.00247071
Tbc1d9b	5924.28	-0.261938	0.0472647	-5.54194	2.99e-08	1.67e-06
Piga	1281.45	-0.260292	0.0750796	-3.46687	0.000526551	0.00765388
Mettl6	2112.13	-0.259309	0.0682441	-3.79972	0.000144857	0.00267172
Fads1	2095.75	-0.258419	0.0577357	-4.4759	7.61e-06	0.000223595
Dzip3	575.189	-0.257864	0.0914241	-2.82053	0.00479442	0.0417486
Itpk1	678.79	-0.257227	0.0846584	-3.03841	0.0023783	0.0249381
Plekha2	1996.52	-0.256797	0.0560708	-4.57986	4.65e-06	0.000147864
Hjurp	11491.3	-0.25677	0.0419015	-6.12794	8.9e-10	6.71e-08
Pcyox1	2598.73	-0.255775	0.0537853	-4.75548	1.98e-06	6.88e-05
Acly	13649.5	-0.255679	0.0402445	-6.35313	2.11e-10	1.8e-08
Fau	14234.1	-0.255542	0.0895358	-2.85407	0.00431625	0.0389996
Pisd-ps1	2740.71	-0.252614	0.0550355	-4.59003	4.43e-06	0.000141953
Pxmp4	743.698	-0.252098	0.0742402	-3.39571	0.000684506	0.00943177
Rccd1	516.545	-0.251993	0.0901485	-2.79531	0.00518494	0.0441128
Slc25a36	1359.64	-0.250374	0.0755943	-3.31207	0.000926075	0.0118673
Pank3	3022.46	-0.250363	0.0779058	-3.21366	0.00131054	0.0155608
Aifm2	632.635	-0.250141	0.0885963	-2.82338	0.00475203	0.0415337
Sec14l1	2174.64	-0.248867	0.0632195	-3.93655	8.27e-05	0.00167993
Zfp369	747.462	-0.247985	0.0890103	-2.78602	0.0053359	0.0448672
Klhdc2	3033.02	-0.247765	0.0878498	-2.82032	0.00479758	0.0417486
Gtpbp2	2203.38	-0.244063	0.089013	-2.74188	0.00610881	0.0494309
Trim44	1753.87	-0.243505	0.083297	-2.92334	0.003463	0.0330967
Sp100	5017.32	-0.241646	0.0602302	-4.01204	6.02e-05	0.00129007
Glul	957.309	-0.240974	0.0742843	-3.24394	0.0011789	0.0143932
Ldlr	5211.77	-0.240474	0.0651206	-3.69275	0.000221842	0.0037551
Cep120	2260.88	-0.240425	0.0601206	-3.99905	6.36e-05	0.00134738
Flot1	2239.98	-0.240325	0.0773394	-3.10741	0.00188733	0.0206159
Scin	2017.26	-0.239244	0.0594787	-4.02234	5.76e-05	0.00124729
Fam46a	2766.44	-0.239168	0.0529974	-4.51283	6.4e-06	0.000191111
Rlf	1315.76	-0.236738	0.0808109	-2.92953	0.00339471	0.0326284
Casd1	1408.49	-0.235614	0.0842858	-2.79542	0.00518327	0.0441128
Irgq	719.488	-0.233147	0.0736782	-3.1644	0.00155401	0.0177527
AI314180	10542.1	-0.232603	0.0622489	-3.73666	0.000186481	0.00328521
Gpi1	32581.6	-0.230318	0.0837848	-2.74892	0.00597917	0.0487891
Tbc1d31	1343.61	-0.22981	0.0813149	-2.82617	0.00471076	0.0413539
Rpl17	19312.3	-0.228102	0.0712937	-3.19946	0.00137683	0.0161557
Arsa	1213.2	-0.227438	0.0725174	-3.13632	0.00171085	0.0191067
Cdkn1a	1219.99	-0.226129	0.0691969	-3.26791	0.00108345	0.0134431
Glipr2	1563.02	-0.225195	0.0624998	-3.60313	0.000314406	0.00497145
Fbxl5	2108.3	-0.224534	0.0620637	-3.61779	0.000297125	0.00477981
Tbl2	1154.93	-0.223944	0.0656997	-3.40859	0.000652985	0.00909409
Zfp422	1777.04	-0.223194	0.0666167	-3.35041	0.00080691	0.0106759
H2-K1	7706.41	-0.222043	0.0693695	-3.20087	0.00137011	0.0160914
Klhl5	4524.23	-0.221646	0.0710301	-3.12045	0.00180572	0.0198921
Cdc7	1224.7	-0.220649	0.0694394	-3.17758	0.0014851	0.0171314
Galnt7	2235.59	-0.220486	0.0754424	-2.92257	0.0034715	0.0330967
Plekhb2	1895.3	-0.219989	0.0577526	-3.80915	0.000139444	0.00259775
Rnasel	2741.57	-0.219644	0.0738942	-2.97242	0.00295466	0.0295831
Pmaip1	2206.67	-0.219466	0.0593641	-3.69695	0.000218209	0.00370813
Cdk19	1777.1	-0.218109	0.0778173	-2.80283	0.00506558	0.043382
AB124611	3631.62	-0.216961	0.0554529	-3.91252	9.13e-05	0.00182758
Crtc3	2554.63	-0.21677	0.0516085	-4.20028	2.67e-05	0.000647301
Plxnd1	5729.04	-0.215723	0.0532864	-4.04837	5.16e-05	0.00113342
Dtx3	1553.28	-0.215174	0.0617105	-3.48683	0.000488774	0.00720164
Ncam1	2178.5	-0.214965	0.0600631	-3.57898	0.000344933	0.00536259
Kbtbd7	1131.5	-0.211978	0.0713304	-2.97178	0.00296076	0.0295984
Ccdc50	2532.35	-0.210969	0.0754438	-2.79638	0.0051679	0.0440256
Hmgcr	5509.07	-0.210692	0.0642035	-3.28164	0.00103207	0.0129418
Slfn4	6052.75	-0.208495	0.0459678	-4.53568	5.74e-06	0.000176414
Ikbkg	1698.54	-0.207944	0.0680686	-3.05492	0.00225122	0.0238475
Fndc3a	3750.43	-0.206542	0.05299	-3.89776	9.71e-05	0.00193371
Iqgap3	1857.58	-0.206012	0.0740043	-2.78378	0.00537296	0.0450911
Sft2d2	4098.43	-0.202979	0.0423656	-4.79113	1.66e-06	5.96e-05
Sun1	1842.19	-0.201985	0.0584373	-3.45644	0.000547363	0.00790324
Eif4b	12984.8	-0.201223	0.037393	-5.38131	7.39e-08	3.62e-06
Pgam1	8446.35	-0.200482	0.0636507	-3.14972	0.00163426	0.018362
Clec2i	4381.16	-0.199544	0.0645492	-3.09135	0.00199246	0.021457
Chmp5	1104.87	-0.199441	0.0671209	-2.97136	0.0029648	0.0296161
Scarb1	4580.13	-0.198353	0.0671749	-2.95278	0.00314926	0.0308408
Zdhhc20	3091.71	-0.198184	0.0712696	-2.78076	0.00542319	0.0453644
Serpina3g	2622.47	-0.197367	0.0669707	-2.94707	0.00320799	0.0313449
Sc5d	1991.89	-0.197192	0.0630314	-3.12847	0.00175716	0.0194993
Ly6e	8282.59	-0.196772	0.0678635	-2.89952	0.00373729	0.0349371
Ptpn1	6096.79	-0.195957	0.0550526	-3.55945	0.000371628	0.00570915
Rab27a	5497.02	-0.195825	0.0512183	-3.82335	0.000131651	0.00247749
Spidr	1016.4	-0.19547	0.0688849	-2.83763	0.00454499	0.0403469
Chek2	1051.81	-0.193551	0.0681599	-2.83966	0.00451616	0.0401898
Pigm	1538.08	-0.193209	0.0658773	-2.93286	0.00335856	0.0324252
Tex2	3400	-0.192962	0.0672225	-2.87049	0.00409833	0.0375541
Zfp24	1088.83	-0.192257	0.0669619	-2.87114	0.00409	0.0375217
Inpp5k	1250.51	-0.192012	0.0687352	-2.7935	0.0052141	0.0442766
Paip2	1610.86	-0.191572	0.0596179	-3.21333	0.00131204	0.0155645
Gdi1	2552.1	-0.190767	0.052139	-3.65882	0.000253377	0.00417444
Rpl28	16450.2	-0.19019	0.0638224	-2.97998	0.00288264	0.029064
Aoah	1288.7	-0.189204	0.0670128	-2.8234	0.00475179	0.0415337
Gpx3	4768.26	-0.186592	0.0672565	-2.77434	0.00553144	0.046093
Tagap1	1173.53	-0.185018	0.0633574	-2.92022	0.00349782	0.0332498
Ptgr1	4603.01	-0.184415	0.0629273	-2.9306	0.00338303	0.0325655
Atp8a1	1942.82	-0.183931	0.0607159	-3.02937	0.00245063	0.025561
Fgl2	2251	-0.181825	0.0561426	-3.23862	0.0012011	0.014623
Spata13	4420.98	-0.179303	0.0541226	-3.31291	0.000923313	0.0118625
Ccm2l	2074.87	-0.179175	0.0609186	-2.94122	0.00326927	0.0318
Slc31a1	1445.63	-0.178328	0.0645443	-2.76288	0.00572938	0.0472865
Klhl2	1836.91	-0.173824	0.0621352	-2.79751	0.00514978	0.0439001
Zbtb38	1899.7	-0.170562	0.0585692	-2.91214	0.00358963	0.0339236
Nr3c1	1822.11	-0.168714	0.056816	-2.96948	0.002983	0.0297063
Pecam1	6895.5	-0.165736	0.0405979	-4.08239	4.46e-05	0.000991372
Rps15a	11449.5	-0.16549	0.0575949	-2.87334	0.00406151	0.0373222
Vcam1	2689.74	-0.162348	0.057004	-2.848	0.00439949	0.0394766
Dapp1	1966.69	-0.16086	0.0574585	-2.79959	0.00511676	0.0437337
Klf13	3913.18	-0.159348	0.0541632	-2.94201	0.00326093	0.0317904
Rasa3	3740.24	-0.158734	0.0532826	-2.9791	0.00289094	0.029125
Rsrp1	8216.6	-0.157116	0.05028	-3.12482	0.00177914	0.0196482
Me2	3218.2	-0.156604	0.0563629	-2.7785	0.00546111	0.0456242
Slco4a1	3774.06	-0.152289	0.0423597	-3.59513	0.000324232	0.00509575
Adam17	3129.62	-0.142816	0.0512615	-2.78602	0.00533588	0.0448672
