# Supplementary material for: Leukemia-expanded splenic CD81+ erythroblasts potentiate disease progression in mice by reshaping leukemic cell metabolism
Source: J Clin Invest. 2025 Dec 15;135(24):e193082. doi: 10.1172/JCI193082 (PMC12700549; doi:10.1172/JCI193082)
Supplement: Supplemental table 12 [file jci-135-193082-s207.xlsx]

## Sheet: Supplemental Table 12
Supplemental Table 12	Differentially expressed genes (DEGs) of AML cells co-cultured with CD81+ Erys compared to those cultured alone.
	baseMean	log2FoldChange	lfcSE	stat	pvalue	padj
Hbb-bs	600.329	-10.2585	1.19224	-8.60441	7.67095e-18	6.15906e-16
Hba-a1	874.618	-8.29212	0.845689	-9.80516	1.06974e-22	1.25596e-20
Prdm16	68.9601	-7.27133	1.20362	-6.04124	1.52934e-09	5.00909e-08
Hbb-bt	50.4749	-7.27045	1.51121	-4.81101	1.50171e-06	2.89037e-05
Slc4a1	56.1992	-5.89067	1.22614	-4.80426	1.55327e-06	2.97833e-05
Psma8	22.6023	-5.61694	1.25478	-4.47643	7.58999e-06	0.000122459
Gm43422	2.81036	-5.49035	1.55895	-3.52183	0.000428575	NA
Cd36	7.79308	-5.42934	1.32657	-4.09277	4.26244e-05	0.000563757
Hba-a2	99.5197	-5.3642	0.860593	-6.23314	4.57175e-10	1.63416e-08
Smtnl2	7.11218	-5.30405	1.21585	-4.36243	1.28627e-05	0.000196323
Gm26583	2.27646	-5.11224	1.52574	-3.35067	0.000806172	NA
Plod2	1.85397	-4.98364	1.77313	-2.81065	0.00494408	NA
Gm45153	3.55828	-4.9531	1.60493	-3.08618	0.00202746	NA
Vill	105.882	-4.7972	0.671391	-7.14516	8.98934e-13	4.55828e-11
A330058E17Rik	1.74555	-4.78916	1.93356	-2.47686	0.0132545	NA
Slc47a1	20.0426	-4.72887	1.27804	-3.70009	0.000215524	0.0023036
Tnfsf9	3.98317	-4.726	1.38841	-3.4039	0.000664312	NA
Slc2a4	2.09418	-4.72425	1.62032	-2.91562	0.0035498	NA
Ank1	9.77158	-4.68912	1.3582	-3.45245	0.000555517	0.00512937
Gm36325	1.57381	-4.66468	1.85953	-2.50852	0.0121238	NA
Insrr	1.5077	-4.65309	1.96262	-2.37086	0.0177469	NA
Rtn4rl2	4.23634	-4.65033	1.44817	-3.21117	0.00132194	NA
Dab1	5.65523	-4.59865	1.38612	-3.31765	0.000907788	NA
Irs1	1.54075	-4.59049	1.69286	-2.71168	0.00669425	NA
Trbv2	2.97334	-4.58774	1.50844	-3.04138	0.00235498	NA
Prss34	2.40897	-4.58008	1.69053	-2.70926	0.0067434	NA
Gm10605	1.20197	-4.56769	2.20459	-2.0719	0.0382746	NA
Gm15824	1.95195	-4.52852	2.00776	-2.25551	0.0241013	NA
Gypa	26.7311	-4.51292	1.29559	-3.4833	0.000495267	0.00465471
9630013D21Rik	8.84253	-4.50451	1.36162	-3.30821	0.00093895	0.00814735
Sphk1	2.53859	-4.48082	1.76339	-2.54102	0.011053	NA
Mir1192	1.63261	-4.46633	1.97738	-2.25871	0.0239016	NA
Gm37194	1.06231	-4.4549	2.79921	-1.59149	0.1115	NA
Rab27b	1.77239	-4.4097	1.88329	-2.34148	0.0192074	NA
Rian	19.2871	-4.32877	0.911331	-4.74994	2.03477e-06	3.7874e-05
Gm43785	2.01205	-4.3247	1.9635	-2.20255	0.0276264	NA
Ttc9b	1.05868	-4.30552	2.82183	-1.52579	0.127063	NA
Nell1	1.93628	-4.2843	4.27088	-1.00314	0.315792	NA
Gzmb	1.26725	-4.27226	2.03525	-2.09913	0.0358051	NA
Gm13782	0.897036	-4.27103	2.70826	-1.57704	0.114787	NA
2210412B16Rik	1.54176	-4.21411	1.70325	-2.47415	0.0133552	NA
Gm20517	4.81777	-4.19884	1.38438	-3.033	0.00242132	NA
Gm33195	1.17759	-4.17727	2.10345	-1.98591	0.0470433	NA
Adamts3	7.39575	-4.15488	1.45327	-2.85899	0.0042499	0.0275909
Hebp2	3.18785	-4.14804	1.41403	-2.9335	0.00335164	NA
Smim17	1.18532	-4.10133	2.03167	-2.0187	0.0435184	NA
Proser2	3.80014	-4.04098	1.35425	-2.98393	0.00284568	NA
Tmem132b	1.41905	-4.01906	1.74816	-2.29902	0.0215035	NA
Olfr1509	0.752871	-4.01505	3.01214	-1.33295	0.182547	NA
Gm40289	0.895878	-4.00867	2.55044	-1.57176	0.116006	NA
Cyp1b1	2.21086	-3.99819	1.65852	-2.4107	0.0159221	NA
Pcdhac2	0.731335	-3.98413	2.90811	-1.37001	0.170684	NA
Rundc3b	0.992895	-3.96696	2.03307	-1.95122	0.0510307	NA
Gm38386	0.725665	-3.96543	2.96947	-1.3354	0.181745	NA
Podn	1.05586	-3.94914	2.27438	-1.73636	0.0825002	NA
Gm22043	1.43886	-3.93044	1.79852	-2.18537	0.0288614	NA
Gm18514	1.39121	-3.92892	1.87779	-2.09231	0.0364104	NA
AL607131.1	4.04536	-3.92762	1.4903	-2.63545	0.00840257	NA
Arhgef19	1.74162	-3.92188	1.75922	-2.22933	0.0257918	NA
Rhag	5.1892	-3.92055	1.49585	-2.62094	0.00876877	NA
Gm4870	0.99418	-3.92048	2.59983	-1.50797	0.131561	NA
Gm8676	1.89141	-3.91917	1.72187	-2.27611	0.0228392	NA
4933416M07Rik	1.34976	-3.90778	2.67902	-1.45866	0.144659	NA
Gm26904	2.11887	-3.87247	1.86814	-2.0729	0.0381813	NA
Ddx25	0.907017	-3.86306	2.11668	-1.82506	0.0679923	NA
Olfr1342	0.931093	-3.86263	1.99762	-1.93362	0.0531599	NA
Gm15317	2.00151	-3.85897	1.85661	-2.0785	0.0376635	NA
Abcb4	1.48819	-3.84753	1.85344	-2.07588	0.0379049	NA
Scd1	2.92753	-3.83461	1.51569	-2.52994	0.0114082	NA
Mir5623	1.18005	-3.83342	1.90611	-2.01112	0.0443123	NA
4933429H19Rik	0.877754	-3.83198	2.13006	-1.799	0.0720186	NA
Foxl2	1.37624	-3.81999	1.92324	-1.98623	0.0470082	NA
Il1rl1	2.43498	-3.79616	1.57306	-2.41323	0.0158118	NA
Grm6	0.63674	-3.79484	3.12249	-1.21532	0.224243	NA
Kctd15	3.90332	-3.78489	1.54085	-2.45636	0.0140352	NA
Serpina1d	4.39538	-3.78275	1.12576	-3.36016	0.000778964	NA
4933426K07Rik	1.15368	-3.78198	2.00894	-1.88257	0.059758	NA
Gm35986	1.18354	-3.77346	1.94707	-1.93802	0.0526206	NA
Gm32699	1.23633	-3.77209	2.26188	-1.66768	0.0953787	NA
Ghrh	1.06792	-3.77149	2.28196	-1.65275	0.0983827	NA
3632451O06Rik	3.04687	-3.75245	1.42331	-2.63643	0.00837833	NA
Itpr3os	1.68918	-3.74304	1.97402	-1.89615	0.0579403	NA
Pcdhb12	2.8069	-3.74286	1.54129	-2.4284	0.0151657	NA
Gm29322	1.31241	-3.7409	2.13923	-1.74871	0.0803409	NA
Muc2	16.8029	-3.73995	0.559273	-6.68716	2.2754e-11	9.67394e-10
5430431A17Rik	2.66349	-3.73821	1.5816	-2.36357	0.0181	NA
Stc1	0.616331	-3.73245	3.19459	-1.16837	0.242658	NA
4933421A08Rik	1.31857	-3.72418	1.84297	-2.02075	0.0433058	NA
Tmod1	7.44837	-3.71424	1.42172	-2.6125	0.00898838	0.0488741
Gm45292	0.89001	-3.70724	2.37903	-1.5583	0.119162	NA
Gm12474	1.12041	-3.70046	2.10752	-1.75583	0.0791169	NA
Gm24898	0.740037	-3.69114	3.32363	-1.11057	0.266751	NA
Sstr4	2.29179	-3.68872	1.61375	-2.2858	0.0222659	NA
AC115735.5	0.93775	-3.67887	2.06441	-1.78204	0.0747427	NA
Gm26522	1.90574	-3.67837	1.73152	-2.12436	0.0336396	NA
AC156790.1	0.952823	-3.67557	2.3191	-1.58491	0.112986	NA
Mir1947	0.682509	-3.66101	2.68753	-1.36222	0.173128	NA
Gm6108	0.961989	-3.65756	2.33383	-1.5672	0.117069	NA
Gm38021	1.86989	-3.65239	1.79368	-2.03626	0.0417244	NA
Gm16588	1.17359	-3.64106	2.21354	-1.64491	0.0999887	NA
Tspan33	8.38167	-3.63885	1.34343	-2.70864	0.00675603	0.0395388
Gm25716	1.39242	-3.63846	2.28762	-1.5905	0.111721	NA
Rhpn1	0.77733	-3.63552	2.22671	-1.63269	0.102534	NA
Gm22009	13.8415	-3.63133	1.89614	-1.91512	0.0554767	0.188416
Gm18889	0.677487	-3.62523	2.43871	-1.48654	0.137136	NA
Gm26742	1.35136	-3.61714	1.86242	-1.94217	0.0521168	NA
Vrtn	1.96726	-3.6146	1.63292	-2.21358	0.0268574	NA
Gm43216	2.57148	-3.60895	1.58549	-2.27624	0.0228316	NA
Gm11715	1.20557	-3.60821	2.06686	-1.74574	0.0808554	NA
AC125350.2	2.13847	-3.60804	1.72712	-2.08905	0.0367032	NA
Gm8145	1.55132	-3.60199	1.97876	-1.82032	0.0687096	NA
Gm24539	1.6272	-3.60199	1.97354	-1.82514	0.06798	NA
CT030238.1	1.26638	-3.60199	2.3001	-1.56601	0.117345	NA
AC167364.1	0.680161	-3.60159	3.21605	-1.11988	0.262765	NA
Gm29597	0.608282	-3.60157	3.29329	-1.09361	0.274127	NA
Gm16120	1.94935	-3.59597	1.72126	-2.08915	0.0366941	NA
Fscn1	1.51927	-3.58423	1.78376	-2.00937	0.0444981	NA
Gm38825	0.554295	-3.5805	4.11281	-0.870572	0.383988	NA
Ifitm1	313.017	-3.57999	0.201728	-17.7466	1.83087e-70	1.16436e-67
Rimbp2	0.602612	-3.57747	3.40401	-1.05096	0.293279	NA
Gm26147	0.674491	-3.57698	3.32499	-1.07579	0.282023	NA
Ace	0.843431	-3.5751	2.16977	-1.64769	0.0994171	NA
Gm8495	0.965659	-3.56961	2.01171	-1.77442	0.0759939	NA
Gm26674	1.04871	-3.56524	2.3843	-1.49529	0.134838	NA
Gm11532	1.2015	-3.56294	2.29462	-1.55273	0.120487	NA
Slc6a21	0.54667	-3.5522	4.28645	-0.828704	0.407272	NA
Pappa2	1.01295	-3.55017	2.15384	-1.6483	0.0992916	NA
AC120540.1	1.13356	-3.54952	2.02081	-1.75648	0.0790057	NA
Qrfpr	0.636507	-3.54873	3.26271	-1.08766	0.276743	NA
Gm13063	1.01856	-3.54297	2.11348	-1.67637	0.0936655	NA
AC137871.4	1.73408	-3.54046	1.70479	-2.07677	0.0378226	NA
Aig1	1.97712	-3.53774	1.82481	-1.93869	0.0525387	NA
4930543E12Rik	0.698669	-3.52992	2.39661	-1.47288	0.140784	NA
Nrn1	1.71188	-3.52817	1.70172	-2.0733	0.0381447	NA
Gm8595	1.97189	-3.5266	1.96464	-1.79504	0.0726477	NA
Gm23169	0.726792	-3.51355	2.15555	-1.63	0.103102	NA
Vmn1r-ps114	2.803	-3.51086	1.5456	-2.27152	0.0231156	NA
Aqp1	7.35373	-3.50147	1.43617	-2.43806	0.0147663	0.0716168
Etl4	1.12588	-3.49707	2.08139	-1.68016	0.092926	NA
3110079O15Rik	0.642422	-3.49614	3.32997	-1.0499	0.293763	NA
Kbtbd11	0.976018	-3.49022	2.39521	-1.45717	0.14507	NA
Gm37009	0.778508	-3.48447	2.14175	-1.62692	0.103753	NA
Rpl10-ps2	1.10326	-3.46781	2.35669	-1.47148	0.141162	NA
Gm37744	1.16942	-3.46693	2.08244	-1.66484	0.0959442	NA
Gm2018	1.0152	-3.46434	2.09982	-1.64983	0.0989782	NA
Gm9845	1.0405	-3.46294	2.04862	-1.69038	0.0909559	NA
Gm42992	0.506997	-3.45543	4.17226	-0.82819	0.407563	NA
Gm12764	0.747935	-3.45197	2.77329	-1.24472	0.213235	NA
Gm23676	0.772145	-3.45157	2.69965	-1.27852	0.201065	NA
Tph1	0.902082	-3.45134	2.66066	-1.29718	0.194571	NA
Wdr86	1.03014	-3.44582	2.12128	-1.62441	0.104289	NA
Slc4a3	0.927844	-3.44433	2.04146	-1.68719	0.0915666	NA
Gm37334	1.46559	-3.44433	2.04133	-1.68729	0.0915469	NA
Gm13015	1.1146	-3.4423	1.95357	-1.76206	0.078059	NA
Gm14621	1.88339	-3.42166	1.63615	-2.09129	0.0365021	NA
CR974487.1	1.18764	-3.41797	2.826	-1.20947	0.226481	NA
H2-Q10	21.0433	-3.41773	0.814718	-4.19499	2.72888e-05	0.000383172
Gm45269	1.21938	-3.41671	2.36883	-1.44236	0.149201	NA
Klk1b27	2.87446	-3.41391	1.39687	-2.44397	0.0145265	NA
AC153794.2	2.99898	-3.41135	1.54383	-2.20966	0.0271287	NA
Gm44878	1.35874	-3.41099	2.11635	-1.61173	0.107021	NA
AC133083.1	2.64863	-3.40439	1.44533	-2.35544	0.0185008	NA
Ankrd7	2.76158	-3.40314	1.90955	-1.78217	0.0747217	NA
Slc4a11	2.31813	-3.39928	1.59095	-2.13664	0.0326276	NA
Clca3a1	0.882246	-3.39065	2.3833	-1.42267	0.154832	NA
AC167360.1	0.730696	-3.38991	3.34334	-1.01393	0.310616	NA
Gm11831	1.58724	-3.38319	1.84214	-1.83655	0.0662764	NA
Gnaz	1.55462	-3.37715	1.69614	-1.99108	0.0464721	NA
Fcer1a	0.474438	-3.37487	3.49798	-0.964805	0.334642	NA
Serpinb9f	0.474438	-3.37487	3.49798	-0.964805	0.334642	NA
Gm46142	0.876957	-3.3731	2.56129	-1.31695	0.187855	NA
Gm10179	1.37189	-3.37192	2.08268	-1.61903	0.105442	NA
Nefm	0.971779	-3.36831	2.49666	-1.34913	0.177295	NA
Epb42	10.5761	-3.36787	1.33153	-2.52932	0.0114284	0.0588898
Otog	0.481235	-3.3671	3.53226	-0.953241	0.340468	NA
4933406J10Rik	4.70585	-3.36583	1.2715	-2.64714	0.00811755	NA
Fam3b	1.60959	-3.3652	1.66931	-2.01592	0.0438085	NA
Syt5	1.03109	-3.35886	2.2486	-1.49375	0.13524	NA
Tnn	0.927206	-3.34793	2.27336	-1.47268	0.140837	NA
Map3k7cl	0.465369	-3.34453	4.26944	-0.783366	0.433412	NA
Gm5459	1.60052	-3.3413	1.87745	-1.7797	0.0751243	NA
Fbxl7	1.41537	-3.33794	1.73033	-1.92908	0.0537213	NA
Dlk1	13.3766	-3.33203	1.18164	-2.81982	0.00480499	0.0303931
4930474B08Rik	2.49529	-3.33112	1.37757	-2.4181	0.0156016	NA
Gm23303	1.89719	-3.32344	1.5886	-2.09206	0.0364332	NA
Gm19246	0.749055	-3.321	2.37771	-1.39672	0.162497	NA
AC153974.2	1.4063	-3.31407	1.93868	-1.70945	0.0873683	NA
Hs6st2	0.549368	-3.28957	3.50835	-0.93764	0.348429	NA
Serpinb9e	1.71233	-3.28852	1.69826	-1.9364	0.0528186	NA
Gbp11	1.75136	-3.28658	1.85672	-1.7701	0.0767102	NA
Fabp4	1.45286	-3.28558	2.07741	-1.58158	0.113747	NA
Scg2	0.665	-3.28495	2.92924	-1.12143	0.262104	NA
Chga	4.89209	-3.28178	0.984791	-3.33246	0.00086081	NA
St6galnac3	1.6319	-3.27948	1.66989	-1.9639	0.0495422	NA
Gm5303	4.65969	-3.27435	1.27417	-2.56978	0.0101762	NA
Gm15333	1.03787	-3.26983	2.19157	-1.492	0.135699	NA
Ugt1a2	0.89325	-3.2694	2.75284	-1.18765	0.234972	NA
Mir7578	2.14623	-3.26276	1.65071	-1.97658	0.0480896	NA
Gm12356	2.09249	-3.26164	1.80669	-1.80531	0.071026	NA
Gm29459	1.51772	-3.2612	1.78969	-1.82221	0.0684231	NA
Col19a1	1.68699	-3.26107	2.0022	-1.62874	0.103368	NA
Gm37571	2.87175	-3.26082	1.53925	-2.11844	0.0341374	NA
Gm37531	1.59571	-3.26042	1.8704	-1.74317	0.0813046	NA
Gm35572	1.23028	-3.24901	2.41291	-1.34651	0.178138	NA
Aldoa-ps4	1.37548	-3.24127	1.74929	-1.85291	0.0638955	NA
Lrrc71	18.669	-3.2407	0.564652	-5.73928	9.50786e-09	2.75891e-07
Ano9	0.736401	-3.23928	2.43585	-1.32984	0.183573	NA
Adgrg2	0.968272	-3.23882	2.46187	-1.31559	0.188311	NA
Btnl10	3.78497	-3.23514	1.74367	-1.85536	0.0635453	NA
1700016D06Rik	0.525877	-3.22941	3.46821	-0.931145	0.351778	NA
Nrl	0.437336	-3.22685	4.2963	-0.751077	0.452606	NA
Gm14752	0.437336	-3.22685	4.2963	-0.751077	0.452606	NA
Irx3os	0.528111	-3.22685	4.2963	-0.751077	0.452606	NA
Zfyve28	0.51908	-3.22655	4.27406	-0.754915	0.4503	NA
Ube2e2	2.23214	-3.22624	1.70782	-1.8891	0.0588782	NA
Gm7580	1.07318	-3.22599	2.13083	-1.51396	0.130037	NA
Gm6054	0.97575	-3.22529	2.14778	-1.50168	0.133179	NA
Gm10728	0.781308	-3.22392	2.18258	-1.47711	0.139646	NA
Gm24854	0.733639	-3.22327	2.19974	-1.4653	0.14284	NA
Gm22224	0.652157	-3.22243	2.91655	-1.10488	0.269212	NA
Gm16268	2.44009	-3.21982	1.58098	-2.0366	0.0416906	NA
Gm23078	0.576428	-3.21815	3.57344	-0.900576	0.367814	NA
9030612E09Rik	0.596144	-3.21796	2.89607	-1.11115	0.266505	NA
Gm26277	0.739082	-3.21576	3.43704	-0.935621	0.349468	NA
Gm26580	0.589335	-3.21362	2.54594	-1.26225	0.206858	NA
Gm45714	0.541666	-3.20742	2.92498	-1.09656	0.272833	NA
Kcnj4	1.31894	-3.20664	2.107	-1.5219	0.128034	NA
Bfsp2	0.858451	-3.20307	2.17566	-1.47223	0.140959	NA
Mir7675	1.22047	-3.19942	2.82826	-1.13123	0.257958	NA
Atp7b	3.85304	-3.19854	1.02933	-3.10741	0.00188735	NA
Gm34379	0.428268	-3.19799	4.29728	-0.744189	0.456762	NA
Gm24359	2.92501	-3.1957	1.52321	-2.098	0.0359049	NA
Gm8055	0.756282	-3.19068	2.62963	-1.21336	0.224993	NA
Fabp5l2	0.548464	-3.1894	3.5377	-0.901547	0.367297	NA
Gm21168	0.548464	-3.1894	3.5377	-0.901547	0.367297	NA
Gm26808	1.03969	-3.18867	1.99883	-1.59527	0.110653	NA
Aldh1a1	0.616842	-3.18759	2.52247	-1.26368	0.206346	NA
Gm35060	0.616842	-3.18759	2.52247	-1.26368	0.206346	NA
AC167222.1	0.961124	-3.18342	2.49985	-1.27344	0.20286	NA
Rab39	5.24843	-3.17952	0.925024	-3.43724	0.000587685	NA
Olig1	0.56736	-3.17917	3.04037	-1.04565	0.295723	NA
AC124579.1	0.723707	-3.1768	2.95677	-1.07441	0.282637	NA
Gm44153	1.26985	-3.17616	2.05608	-1.54477	0.122403	NA
AC166349.1	1.19671	-3.17599	2.03098	-1.56377	0.117871	NA
1600029O15Rik	1.17417	-3.17494	1.98791	-1.59712	0.110238	NA
Gm25099	1.23337	-3.1748	1.98413	-1.60009	0.109578	NA
Sema3d	0.412402	-3.1692	4.29828	-0.737317	0.460929	NA
Olfr70	0.412402	-3.1692	4.29828	-0.737317	0.460929	NA
Sall1	0.419199	-3.16861	4.2983	-0.737178	0.461014	NA
Gm10961	1.66271	-3.16597	1.85695	-1.70493	0.0882078	NA
Rspo4	0.464118	-3.16578	3.01286	-1.05076	0.29337	NA
Tspan15	2.32286	-3.16501	1.64478	-1.92427	0.0543202	NA
AC157572.1	0.511787	-3.16331	2.59439	-1.21929	0.222735	NA
1700040D17Rik	3.12765	-3.16288	1.39991	-2.25935	0.0238619	NA
4933425L06Rik	0.691896	-3.16199	2.44457	-1.29348	0.195846	NA
Gm43125	0.509974	-3.1611	3.55962	-0.888044	0.374517	NA
Pcdh8	0.637339	-3.15939	3.44424	-0.917298	0.358986	NA
Gm16349	0.657545	-3.15815	3.36804	-0.937681	0.348408	NA
Zfp354c	0.914082	-3.15464	1.98178	-1.59182	0.111425	NA
a	2.30476	-3.1483	1.60056	-1.967	0.0491832	NA
AC138718.1	5.32781	-3.14324	0.953864	-3.29527	0.000983271	NA
Gm28499	0.503366	-3.13895	3.53582	-0.887756	0.374672	NA
4930557J02Rik	0.695441	-3.13826	2.82384	-1.11134	0.26642	NA
Gm13522	0.670583	-3.13763	2.52783	-1.24124	0.214519	NA
Cend1	0.880906	-3.13749	2.47873	-1.26577	0.205596	NA
Mir3075	1.02906	-3.13618	2.17975	-1.43878	0.150214	NA
Slc7a14	1.26698	-3.13539	2.06956	-1.515	0.129771	NA
Pitpnm2os2	1.74008	-3.13409	1.94275	-1.61323	0.106695	NA
Gm26477	0.4578	-3.1336	3.69905	-0.847136	0.396919	NA
AC134913.2	1.51556	-3.13326	1.89609	-1.65249	0.0984357	NA
A130006I12Rik	1.30436	-3.13257	1.83995	-1.70253	0.0886564	NA
Lama1	0.530326	-3.13207	3.56714	-0.878034	0.379925	NA
Grb7	1.76517	-3.12813	1.65185	-1.89372	0.0582623	NA
Fam20a	2.60396	-3.12664	1.64904	-1.89604	0.0579553	NA
CT009757.2	1.41942	-3.12638	1.79315	-1.74351	0.0812444	NA
Gas1	0.401062	-3.10821	4.30047	-0.722761	0.469827	NA
Gm24831	0.401062	-3.10821	4.30047	-0.722761	0.469827	NA
Glp1r	2.79959	-3.10614	1.40788	-2.20625	0.0273662	NA
Cdk5r2	0.764161	-3.10612	3.97686	-0.781049	0.434774	NA
Gm38243	0.540154	-3.10311	3.62897	-0.855093	0.3925	NA
Gm42900	1.51228	-3.10286	1.86104	-1.66727	0.0954601	NA
Gm13207	1.77192	-3.10187	1.92328	-1.6128	0.106787	NA
AC160340.1	2.94241	-3.09745	1.61421	-1.91886	0.055002	NA
Kcna1	0.66035	-3.09416	3.00479	-1.02974	0.303131	NA
Fam83g	1.18324	-3.09177	1.93744	-1.5958	0.110534	NA
Gm15372	0.817042	-3.09113	2.86664	-1.07831	0.280896	NA
Mir133a-1	0.717673	-3.08778	2.25373	-1.37008	0.170663	NA
Gm42889	1.72034	-3.08227	1.99912	-1.54182	0.123118	NA
Gm15418	1.34727	-3.08214	1.94641	-1.5835	0.113307	NA
Itga3	1.06656	-3.08059	2.52652	-1.2193	0.222729	NA
Gm44832	1.01758	-3.08056	2.52571	-1.21968	0.222586	NA
Fam124a	0.608603	-3.06969	2.56903	-1.19488	0.232132	NA
Cuzd1	3.30442	-3.06619	1.34375	-2.28182	0.0225	NA
Nap1l3	3.69099	-3.05774	1.29113	-2.36827	0.0178713	NA
Gm24689	1.66796	-3.05643	1.8605	-1.6428	0.100424	NA
Lrrc10b	3.06528	-3.05581	1.35616	-2.25328	0.0242415	NA
Tbpl2	2.059	-3.04922	1.68462	-1.81004	0.0702903	NA
Slc35d3	1.61309	-3.04661	1.92994	-1.5786	0.114427	NA
Car1	1.46183	-3.04478	2.0145	-1.51144	0.130677	NA
Add2	5.46976	-3.0389	1.42134	-2.13805	0.032513	NA
Klk1b19-ps	0.593753	-3.03858	2.56677	-1.18381	0.236486	NA
Slc12a8	0.611353	-3.03711	2.85208	-1.06488	0.286931	NA
Mir6979	0.593105	-3.03676	2.94222	-1.03213	0.302011	NA
Fam221b	0.534958	-3.03656	2.99878	-1.0126	0.311252	NA
Gm3203	0.38097	-3.03259	4.30331	-0.704712	0.48099	NA
Gm44893	0.38097	-3.03259	4.30331	-0.704712	0.48099	NA
Gm10561	0.429287	-3.02834	3.76258	-0.804856	0.420903	NA
Gm45572	1.53963	-3.0267	1.69858	-1.7819	0.0747649	NA
Gm45570	0.795208	-3.02414	2.0046	-1.5086	0.131401	NA
Gm2237	0.994214	-3.02113	2.09766	-1.44024	0.1498	NA
Gm14197	0.476956	-3.02021	3.15316	-0.957836	0.338145	NA
Gm44084	0.476956	-3.02021	3.15316	-0.957836	0.338145	NA
Gm9111	0.85322	-3.01893	3.03683	-0.994105	0.320172	NA
Gm8838	0.512806	-3.01094	2.63396	-1.14312	0.252987	NA
AC164437.1	0.464489	-3.0104	2.6796	-1.12345	0.261245	NA
1700018A14Rik	0.412773	-3.01027	3.76145	-0.800297	0.423539	NA
Gm12096	0.567731	-3.00863	2.67687	-1.12394	0.26104	NA
Cyp2d26	1.80318	-3.00785	1.92416	-1.5632	0.118005	NA
AC122018.1	0.550052	-3.00753	2.9847	-1.00765	0.313622	NA
Ighj3	0.41682	-3.00648	3.13212	-0.959889	0.337111	NA
Gm12933	1.48276	-2.9987	2.02832	-1.47841	0.139297	NA
S100a5	0.961182	-2.99434	2.21358	-1.35272	0.176147	NA
Gm45410	1.93149	-2.98885	1.67823	-1.78096	0.0749195	NA
Lingo3	2.94908	-2.98866	1.36507	-2.18939	0.0285685	NA
A330015K06Rik	0.480971	-2.98834	3.07351	-0.97229	0.330906	NA
Mir7064	0.732956	-2.98729	2.45387	-1.21738	0.22346	NA
Hoxb5os	0.623933	-2.98582	2.51713	-1.1862	0.235544	NA
Gm26896	5.99517	-2.98449	1.05612	-2.82589	0.00471491	NA
Olfr241-ps1	1.52239	-2.98362	1.65198	-1.80609	0.0709037	NA
Cybrd1	1.80793	-2.98221	2.04522	-1.45813	0.144804	NA
Olfr530	0.498526	-2.97744	3.03914	-0.979697	0.327236	NA
Lef1	0.647997	-2.97598	2.54823	-1.16787	0.242861	NA
Nova1	0.840218	-2.97553	3.22136	-0.923686	0.35565	NA
Lrfn3	4.30167	-2.97523	1.24347	-2.39268	0.0167259	NA
Gm24816	0.599826	-2.97367	3.43827	-0.864874	0.387108	NA
Otof	8.47387	-2.97324	0.853337	-3.48425	0.000493513	0.00464109
Ppfia2	0.473323	-2.97257	3.59343	-0.827223	0.408111	NA
E030044B06Rik	0.473323	-2.97257	3.59343	-0.827223	0.408111	NA
Gm24330	1.908	-2.97077	1.66828	-1.78074	0.0749543	NA
Gm43480	2.79924	-2.96823	1.34459	-2.20754	0.0272767	NA
Gm10313	0.649437	-2.96724	2.32821	-1.27447	0.202496	NA
Gm43758	3.17214	-2.96632	1.23007	-2.41151	0.0158866	NA
Gm43786	1.27147	-2.96595	1.98098	-1.49721	0.134338	NA
Apbb1	16.2877	-2.96233	0.616761	-4.80304	1.56276e-06	2.99278e-05
1600014C23Rik	2.25752	-2.96221	1.30062	-2.27753	0.0227547	NA
4932443L11Rik	1.24746	-2.961	2.12987	-1.39022	0.164461	NA
5730522E02Rik	0.635157	-2.95611	2.97224	-0.994575	0.319943	NA
Gm15882	1.77428	-2.95054	1.86785	-1.57964	0.114189	NA
Foxl2os	0.749047	-2.949	2.60011	-1.13418	0.256719	NA
Gm25428	1.19328	-2.94301	1.95138	-1.50816	0.131513	NA
Gm37296	2.41827	-2.93995	1.51674	-1.93833	0.0525827	NA
Pgc	1.808	-2.93661	1.91335	-1.5348	0.124833	NA
Trim10	7.56062	-2.9356	1.42889	-2.05446	0.0399314	0.148579
Gm35865	0.353764	-2.93274	4.30729	-0.680878	0.495948	NA
Mkrn2os	1.46138	-2.93062	1.68876	-1.73537	0.0826761	NA
4930540M05Rik	0.59535	-2.92914	3.45405	-0.848032	0.39642	NA
Ptgds	4.26386	-2.92541	1.17324	-2.49344	0.0126511	NA
Gm29443	0.618912	-2.92459	2.91469	-1.0034	0.315669	NA
Pde6h	0.667229	-2.92408	2.87161	-1.01827	0.308548	NA
Rcvrn	0.66789	-2.92055	2.62815	-1.11126	0.266457	NA
Insm1	2.22178	-2.91996	1.78914	-1.63205	0.102669	NA
Mesp2	0.957069	-2.91994	2.59401	-1.12565	0.260316	NA
Gm32391	3.55531	-2.91653	1.23945	-2.35308	0.0186185	NA
Gm28019	1.08917	-2.9162	2.41725	-1.20641	0.227658	NA
Mir5098	0.722122	-2.91516	2.37625	-1.22679	0.219901	NA
Ncan	1.18152	-2.91487	2.36521	-1.23239	0.217803	NA
2900011O08Rik	0.780917	-2.91389	2.33005	-1.25057	0.211092	NA
Flnc	1.1516	-2.90884	2.17907	-1.3349	0.181909	NA
Scube1	1.41105	-2.90419	2.41611	-1.20201	0.229359	NA
BC030343	2.23381	-2.90171	1.52336	-1.9048	0.0568056	NA
Bach2	1.0275	-2.90108	2.00871	-1.44425	0.148669	NA
Gm44759	1.62819	-2.89778	1.96367	-1.4757	0.140025	NA
C130074G19Rik	0.970114	-2.88964	2.31696	-1.24717	0.212335	NA
AC123694.1	1.02885	-2.88643	2.13602	-1.35131	0.176596	NA
Csn1s2a	3.24368	-2.88405	1.60031	-1.80218	0.0715169	NA
Gm15396	1.11964	-2.8825	1.90369	-1.51417	0.129984	NA
4930473H19Rik	2.35455	-2.87396	1.79256	-1.60327	0.108876	NA
Gm45187	2.43678	-2.86777	1.53906	-1.86332	0.0624168	NA
Adamtsl5	8.56555	-2.86701	0.792606	-3.61719	0.000297822	0.00303854
C230038L03Rik	1.26664	-2.86214	1.80945	-1.58178	0.1137	NA
Ms4a8a	1.2681	-2.86122	1.77758	-1.60962	0.107481	NA
Gm9430	0.665353	-2.86088	2.33762	-1.22384	0.221012	NA
Gm10286	2.39618	-2.85792	1.67275	-1.70851	0.0875408	NA
Vip	0.738673	-2.85515	3.21556	-0.887919	0.374585	NA
Robo3	0.969114	-2.85495	2.11228	-1.3516	0.176505	NA
Gm43655	0.948061	-2.85442	2.66252	-1.07208	0.283686	NA
Gm25464	0.750917	-2.8486	2.57249	-1.10733	0.26815	NA
Gm45641	0.585056	-2.84629	2.62705	-1.08346	0.278606	NA
Gm4973	1.93522	-2.84354	1.43054	-1.98774	0.0468402	NA
Gm25899	1.36454	-2.84235	2.01176	-1.41287	0.157695	NA
Spp2	1.29935	-2.83637	1.98111	-1.43171	0.152228	NA
AC159899.1	0.513825	-2.83276	3.05795	-0.926358	0.35426	NA
Zfp951	20.5871	-2.83195	0.945774	-2.99432	0.00275057	0.0195355
Gm26634	0.832398	-2.83132	2.10822	-1.34299	0.179276	NA
Gm24682	0.793466	-2.82825	2.42996	-1.16391	0.24446	NA
Rgs11	91.6408	-2.82236	0.213258	-13.2345	5.54459e-40	1.5112e-37
Mast4	2.49005	-2.82215	1.40747	-2.00512	0.0449498	NA
4933437G19Rik	3.81886	-2.8221	1.4514	-1.9444	0.0518474	NA
Mirg	0.752527	-2.82178	2.53714	-1.11219	0.266057	NA
Gm43070	0.666114	-2.82088	2.55343	-1.10474	0.269271	NA
Ak4	702.038	-2.82032	0.0902306	-31.2568	1.80334e-214	8.33581e-211
Bex4	0.624305	-2.81985	2.57249	-1.09615	0.273011	NA
AC131586.2	0.317806	-2.81959	4.31213	-0.653873	0.513193	NA
1700125H20Rik	1.51125	-2.81945	1.67017	-1.68812	0.091389	NA
Gm29462	0.753567	-2.81923	2.5841	-1.09099	0.275276	NA
Gm15473	0.368874	-2.81905	3.90051	-0.72274	0.46984	NA
AC140397.2	0.546567	-2.81686	2.63075	-1.07074	0.284285	NA
Gm26940	0.321205	-2.81526	4.31233	-0.652839	0.51386	NA
Rtn4rl1	2.08498	-2.81366	1.42758	-1.97092	0.0487328	NA
Car4	4.90608	-2.81096	0.967087	-2.90662	0.00365351	NA
Tnfsf8	0.324603	-2.81079	4.31253	-0.651774	0.514547	NA
Cnn3	3.45199	-2.8102	1.11193	-2.52732	0.0114938	NA
Kcne2	0.552382	-2.80903	3.53559	-0.7945	0.426905	NA
Gm19104	1.64983	-2.80883	1.75883	-1.59699	0.110269	NA
Defb22	0.328002	-2.8062	4.31273	-0.650678	0.515254	NA
Ano5	0.328002	-2.8062	4.31273	-0.650678	0.515254	NA
Olfr60	0.328002	-2.8062	4.31273	-0.650678	0.515254	NA
Capn6	0.328002	-2.8062	4.31273	-0.650678	0.515254	NA
Tcf15	0.328002	-2.8062	4.31273	-0.650678	0.515254	NA
Gm11454	0.328002	-2.8062	4.31273	-0.650678	0.515254	NA
Gm29461	0.328002	-2.8062	4.31273	-0.650678	0.515254	NA
Gm42855	0.546142	-2.8062	4.31273	-0.650678	0.515254	NA
Gm45048	0.441891	-2.8062	4.31273	-0.650678	0.515255	NA
Gm8058	0.448198	-2.8062	4.31273	-0.650678	0.515255	NA
Gm15351	0.589024	-2.80531	2.90721	-0.964949	0.33457	NA
4933402D24Rik	0.703337	-2.80346	2.51222	-1.11593	0.264453	NA
Wfdc16	0.598799	-2.80232	2.99574	-0.935434	0.349564	NA
Gm6420	0.613882	-2.8018	3.01202	-0.930209	0.352263	NA
Ighv1-82	0.551778	-2.80155	3.02023	-0.927594	0.353618	NA
Npnt	0.898666	-2.80075	2.26672	-1.2356	0.216609	NA
Fer1l4	1.12463	-2.79849	2.11271	-1.3246	0.185304	NA
Gm44389	0.485389	-2.798	3.75133	-0.745869	0.455747	NA
Gm10532	1.06191	-2.79684	1.92987	-1.44923	0.147272	NA
Gm15286	0.533706	-2.7964	3.66772	-0.762435	0.445801	NA
Gm2840	0.550961	-2.79588	3.64187	-0.767705	0.442663	NA
Mospd4	0.53241	-2.79542	3.6193	-0.772364	0.439899	NA
Mir8111	0.606186	-2.79498	3.5986	-0.776686	0.437344	NA
EPPK1	2.9332	-2.79276	1.40003	-1.99479	0.0460658	NA
Unc5d	0.359805	-2.7829	3.9289	-0.708314	0.47875	NA
Gm44955	0.359805	-2.7829	3.9289	-0.708314	0.47875	NA
Gm11966	1.42799	-2.78256	1.74749	-1.59232	0.111313	NA
1700020G17Rik	0.902101	-2.77907	2.14233	-1.29722	0.194556	NA
AC154757.1	0.312136	-2.77847	4.31399	-0.64406	0.519537	NA
Gm43729	0.865328	-2.77694	2.38031	-1.16663	0.24336	NA
Npw	1.50794	-2.77363	1.83695	-1.50991	0.131066	NA
Kirrel	1.16635	-2.77355	1.99864	-1.38772	0.165223	NA
Tecta	0.689057	-2.77349	2.26739	-1.22321	0.221252	NA
Cavin2	0.592423	-2.77346	2.52943	-1.09648	0.27287	NA
Usp43	0.411521	-2.77344	2.78524	-0.995763	0.319365	NA
Gm12943	0.435731	-2.77343	3.1418	-0.882752	0.37737	NA
Col11a1	0.40631	-2.77343	3.18825	-0.86989	0.38436	NA
Cldn11	0.315535	-2.77341	4.0385	-0.686743	0.492245	NA
Gm11842	0.318934	-2.7682	4.31446	-0.64161	0.521127	NA
Jakmip3	3.65452	-2.76726	1.0776	-2.56798	0.0102292	NA
Gm16418	3.53966	-2.76413	1.32973	-2.07872	0.0376428	NA
Wfdc12	0.414272	-2.76217	3.83628	-0.720014	0.471517	NA
Gm45434	0.428003	-2.76166	3.8034	-0.726104	0.467775	NA
Gm13981	1.65412	-2.75909	1.60127	-1.72307	0.0848764	NA
Sncaip	7.66858	-2.7533	0.85119	-3.23465	0.00121793	0.010059
Gm2762	1.73015	-2.75313	1.89454	-1.45319	0.14617	NA
Nrip3	2.10908	-2.75298	1.78971	-1.53823	0.123993	NA
Gm17229	0.691375	-2.75105	3.19964	-0.859799	0.3899	NA
Gm2272	0.462589	-2.74912	3.21276	-0.855688	0.39217	NA
Gm6153	0.463237	-2.74908	3.21148	-0.856017	0.391988	NA
Gm24561	0.739693	-2.74881	2.75103	-0.999192	0.317702	NA
Sult4a1	5.7436	-2.74845	1.09197	-2.51696	0.0118372	NA
Treml1	0.911212	-2.74741	2.181	-1.2597	0.207777	NA
Gm42507	0.840899	-2.74711	2.19977	-1.24882	0.211732	NA
Gm43094	0.746209	-2.74618	2.26287	-1.21359	0.224906	NA
Gm15336	0.915169	-2.74599	2.2771	-1.20591	0.227851	NA
Dner	1.14244	-2.74572	2.03012	-1.35249	0.176218	NA
Gm37036	1.0039	-2.7455	2.3139	-1.18652	0.235416	NA
Gm44339	0.817785	-2.74439	2.40447	-1.14137	0.253717	NA
A530041M06Rik	4.73169	-2.74411	1.2267	-2.23698	0.0252874	NA
Chic1	0.66305	-2.74315	2.51991	-1.08859	0.276335	NA
Gm15747	0.629806	-2.74314	3.02439	-0.907007	0.364403	NA
Gm15353	0.73513	-2.74272	2.56465	-1.06943	0.284874	NA
Gm13386	0.665656	-2.74268	2.56929	-1.06748	0.285754	NA
Il34	0.588566	-2.74253	2.58491	-1.06098	0.2887	NA
AC153890.1	0.540897	-2.74219	2.62321	-1.04536	0.295857	NA
Gm24191	0.493228	-2.74157	2.69804	-1.01613	0.309566	NA
Gm27365	0.535732	-2.73931	3.04032	-0.900993	0.367592	NA
She	1.58655	-2.73906	1.7132	-1.59879	0.109866	NA
Chrna4	0.463853	-2.73883	3.13327	-0.87411	0.382058	NA
AC159205.6	0.463853	-2.73883	3.13327	-0.87411	0.382058	NA
C030029H02Rik	0.546858	-2.73712	3.54993	-0.771035	0.440686	NA
CT009757.1	0.401805	-2.73638	3.79546	-0.720962	0.470933	NA
CT010486.3	0.397241	-2.73636	3.8033	-0.71947	0.471852	NA
Ighv1-56	0.354784	-2.73602	3.93331	-0.695603	0.486677	NA
Gm15904	0.306466	-2.73521	4.316	-0.633737	0.526252	NA
Gm3619	0.306466	-2.73521	4.316	-0.633737	0.526252	NA
Gm6906	0.805553	-2.73248	2.76922	-0.986732	0.323774	NA
H2-Q7	7.79535	-2.7309	0.779278	-3.5044	0.000457639	0.00436832
Svs2	0.309865	-2.72932	4.31627	-0.632333	0.52717	NA
Gm8101	0.309865	-2.72932	4.31627	-0.632333	0.52717	NA
Ppargc1a	15.0524	-2.729	0.611696	-4.46136	8.14428e-06	0.000131125
H2-Q6	4.09282	-2.72882	0.97809	-2.78995	0.00527169	NA
Rimklb	2.38201	-2.72652	1.61713	-1.68602	0.0917913	NA
BC024139	0.357534	-2.72605	3.99679	-0.682061	0.4952	NA
Gm43992	6.10406	-2.72547	1.02579	-2.65694	0.00788533	NA
Mamld1	0.775978	-2.72468	2.62634	-1.03744	0.299529	NA
Gm10647	0.405203	-2.72436	3.85914	-0.705949	0.48022	NA
Cbr2	52.3359	-2.7239	0.334245	-8.14942	3.6566e-16	2.54843e-14
Klk1b1	0.692456	-2.72266	2.59384	-1.04967	0.293872	NA
Cdh3	0.915671	-2.72125	2.57197	-1.05804	0.290038	NA
5330417C22Rik	1.48969	-2.71676	1.72895	-1.57133	0.116105	NA
Gm15971	0.405851	-2.71487	3.30687	-0.82098	0.411658	NA
Gm37297	0.448957	-2.71304	3.22884	-0.840254	0.400766	NA
Ly6k	25.8453	-2.71252	0.71386	-3.79979	0.000144817	0.0016446
Cfh	0.497274	-2.71127	3.15915	-0.858229	0.390766	NA
Gm6578	1.43379	-2.70956	1.75045	-1.54792	0.121642	NA
Mir6415	0.545591	-2.70919	3.08383	-0.878515	0.379664	NA
Klhl3	2.51731	-2.707	1.45197	-1.86436	0.0622715	NA
Adgrg6	2.0564	-2.70245	1.4146	-1.91039	0.0560829	NA
Gm37506	0.828811	-2.70129	2.32554	-1.16157	0.245409	NA
Gm28086	2.1737	-2.69877	1.49038	-1.8108	0.0701719	NA
4932441J04Rik	1.10714	-2.69603	1.83232	-1.47138	0.14119	NA
Gm8407	1.14607	-2.69536	2.17682	-1.23821	0.215639	NA
Gm17082	5.09864	-2.69505	1.16379	-2.31576	0.0205711	NA
Gm14274	0.581141	-2.69481	2.69812	-0.998774	0.317904	NA
AC154747.2	1.16877	-2.69137	2.20033	-1.22316	0.221269	NA
Slc26a4	0.300796	-2.68954	4.31818	-0.622842	0.533388	NA
Ppp2r2b	0.300796	-2.68954	4.31818	-0.622842	0.533388	NA
Ddah1	0.300796	-2.68954	4.31818	-0.622842	0.533388	NA
Sstr1	0.300796	-2.68954	4.31818	-0.622842	0.533388	NA
H2-M10.6	0.300796	-2.68954	4.31818	-0.622842	0.533388	NA
Esrp1	0.300796	-2.68954	4.31818	-0.622842	0.533388	NA
Olfr1395	0.300796	-2.68954	4.31818	-0.622842	0.533388	NA
Pantr1	0.300796	-2.68954	4.31818	-0.622842	0.533388	NA
Olfr1058	0.300796	-2.68954	4.31818	-0.622842	0.533388	NA
Gm25346	0.300796	-2.68954	4.31818	-0.622842	0.533388	NA
Gm19936	0.300796	-2.68954	4.31818	-0.622842	0.533388	NA
Slitrk3	0.391571	-2.68954	4.31818	-0.622841	0.533389	NA
Igf2	0.420992	-2.68954	4.31818	-0.622841	0.533389	NA
Cnga1	0.397431	-2.68954	4.31818	-0.622841	0.533389	NA
CT010453.2	1.51772	-2.68654	1.96902	-1.3644	0.172441	NA
Mgarp	19.3021	-2.68647	0.47201	-5.69155	1.25894e-08	3.59162e-07
Fam151a	0.396783	-2.68633	3.94928	-0.680207	0.496374	NA
9530097N15Rik	0.468661	-2.68454	3.78484	-0.709287	0.478146	NA
Gm25809	0.615571	-2.6823	3.60879	-0.743267	0.45732	NA
Nxnl2	2.40695	-2.68037	1.42191	-1.88505	0.0594228	NA
Gm14391	0.487558	-2.67565	3.21799	-0.831465	0.405711	NA
1600002D24Rik	3.29864	-2.67423	1.20213	-2.22458	0.0261096	NA
Gm33037	0.583544	-2.67246	3.07739	-0.868418	0.385166	NA
Gm45012	6.7194	-2.67042	1.00978	-2.64456	0.00817966	0.0455144
Gm35202	1.03626	-2.66952	1.81999	-1.46678	0.142436	NA
Gm16589	1.09723	-2.66905	2.1428	-1.24559	0.212916	NA
Rag2	1.11061	-2.66163	2.23327	-1.19181	0.233337	NA
Gm28321	1.62476	-2.65832	2.31425	-1.14868	0.250689	NA
9130230L23Rik	2.34132	-2.6576	1.46701	-1.81157	0.0700521	NA
Gm44780	1.21077	-2.656	1.91721	-1.38535	0.165945	NA
Gm43707	0.997167	-2.65525	1.85492	-1.43146	0.152298	NA
Spag6	0.899606	-2.65497	2.46298	-1.07795	0.281056	NA
Gm22018	3.98735	-2.65152	1.08434	-2.44529	0.0144736	NA
Gm44559	1.53705	-2.64993	2.13309	-1.2423	0.214127	NA
Tmem51os1	1.17481	-2.64024	2.08283	-1.26762	0.204934	NA
Gm16397	0.830839	-2.64023	2.18353	-1.20915	0.226603	NA
Gm37651	1.81417	-2.64014	1.91615	-1.37784	0.168254	NA
Cysltr2	0.764044	-2.64014	2.44189	-1.08119	0.279614	NA
Pcdhgb4	8.02023	-2.63324	1.14871	-2.29235	0.0218857	0.0959797
Apln	26.2729	-2.62942	0.414718	-6.34026	2.29384e-10	8.45674e-09
Mir670hg	1.39501	-2.62408	1.79905	-1.45859	0.144679	NA
Rufy4	6.96395	-2.62195	0.845315	-3.10174	0.00192386	0.0146111
C1s2	1.72138	-2.61883	1.73747	-1.50727	0.131742	NA
Gm22751	0.816895	-2.61717	2.20569	-1.18656	0.235403	NA
Gm4468	1.21844	-2.61597	1.89407	-1.38113	0.167238	NA
Slco5a1	1.48491	-2.61471	1.88098	-1.39008	0.164504	NA
Crmp1	0.85511	-2.61104	2.84304	-0.918398	0.358411	NA
Gm38416	2.9454	-2.60883	1.23842	-2.10657	0.0351549	NA
Mboat2	7.41803	-2.6087	0.791337	-3.29657	0.000978746	0.00841611
4931440J10Rik	0.670388	-2.60846	3.02234	-0.863059	0.388105	NA
Ctla4	0.710704	-2.60712	2.56629	-1.01591	0.309672	NA
Gm10826	0.79785	-2.6046	2.18549	-1.19177	0.233351	NA
Gm11953	1.04521	-2.60178	1.92214	-1.35359	0.175868	NA
Cd300lg	16.8089	-2.60106	0.552329	-4.70927	2.48611e-06	4.52811e-05
Basp1	53.059	-2.59923	0.350888	-7.40757	1.28637e-13	7.11374e-12
Rpl19-ps12	1.65891	-2.59137	1.73992	-1.48936	0.136393	NA
Mafa	0.625986	-2.58975	3.3983	-0.762074	0.446016	NA
St6galnac5	1.30436	-2.58678	2.09542	-1.23449	0.217019	NA
Gm10038	1.04693	-2.58579	2.10479	-1.22853	0.219249	NA
Cpne7	2.59431	-2.58522	1.34726	-1.91886	0.0550016	NA
Grin1os	0.76598	-2.5842	2.83454	-0.911685	0.361935	NA
Retnlg	79.3564	-2.58366	0.272334	-9.4871	2.37557e-21	2.48344e-19
Gm18255	1.41057	-2.58311	1.89391	-1.3639	0.172599	NA
2610204G07Rik	1.88173	-2.58283	2.08848	-1.2367	0.216199	NA
Slc39a1-ps	0.539513	-2.57972	2.68482	-0.960853	0.336626	NA
Gm45483	0.680015	-2.57956	2.16763	-1.19003	0.234033	NA
Gm38137	0.652012	-2.57825	2.8467	-0.905698	0.365096	NA
AC135669.2	1.06401	-2.57753	2.17357	-1.18585	0.235681	NA
Gm5117	1.32994	-2.57721	1.75091	-1.47193	0.14104	NA
4930447C04Rik	0.918094	-2.56973	2.87057	-0.8952	0.37068	NA
Kat2b-ps	0.503964	-2.56886	3.08901	-0.831612	0.405628	NA
Gm13404	1.85236	-2.56819	1.74794	-1.46927	0.14176	NA
Gm10530	0.479208	-2.56776	3.1431	-0.816949	0.413957	NA
Gm7909	3.25078	-2.56676	1.72866	-1.48483	0.137589	NA
Ramp2	1.34571	-2.56582	1.69787	-1.5112	0.130737	NA
Gm43150	0.407329	-2.5656	3.25831	-0.787401	0.431047	NA
Col25a1	4.71542	-2.56103	1.03053	-2.48516	0.0129492	NA
Gm1661	0.922567	-2.56085	2.14886	-1.19172	0.23337	NA
Usp17lc	0.997666	-2.56011	1.8271	-1.40119	0.161158	NA
Gm22867	1.02677	-2.55842	1.87618	-1.36363	0.172683	NA
Adm	0.359012	-2.55668	3.94867	-0.647478	0.517323	NA
Gm8767	0.315906	-2.5553	4.10531	-0.622436	0.533655	NA
Gm43344	3.53317	-2.55513	1.65681	-1.5422	0.123025	NA
Gm15873	0.768272	-2.55259	2.11001	-1.20975	0.226375	NA
Gm23105	0.708485	-2.55196	2.55661	-0.99818	0.318192	NA
AC115122.1	0.613147	-2.54938	2.60675	-0.977989	0.32808	NA
Gm43970	0.700358	-2.54816	2.88678	-0.8827	0.377399	NA
Gm6292	0.701006	-2.54814	2.88606	-0.882915	0.377282	NA
1500009L16Rik	0.808475	-2.54809	2.63299	-0.967755	0.333167	NA
AC168056.3	0.870349	-2.54775	2.87112	-0.887369	0.37488	NA
Gm43421	3.35489	-2.54762	1.10263	-2.3105	0.0208606	NA
Gm37169	0.735603	-2.54755	2.86427	-0.889425	0.373775	NA
Gm44132	0.961124	-2.54711	2.8479	-0.894381	0.371118	NA
Gm24339	3.76549	-2.54467	1.55283	-1.63872	0.101271	NA
Gm12930	2.62315	-2.54449	1.79352	-1.41872	0.155981	NA
Ccdc33	0.738282	-2.54384	2.20398	-1.1542	0.248418	NA
Grm8	0.271636	-2.54381	4.32562	-0.588081	0.556478	NA
Foxh1	0.271636	-2.54381	4.32562	-0.588081	0.556478	NA
Gm45042	0.271636	-2.54381	4.32562	-0.588081	0.556478	NA
Utf1	0.494247	-2.5435	2.73441	-0.930182	0.352277	NA
Rpl21-ps12	1.63287	-2.54332	1.86148	-1.36629	0.171848	NA
Mir5626	0.319953	-2.54239	4.12507	-0.616327	0.537679	NA
A930005G22Rik	0.319953	-2.54239	4.12507	-0.616327	0.537679	NA
Sec14l5	0.366974	-2.54109	3.96488	-0.640899	0.521588	NA
Gm15236	0.380706	-2.54074	3.92488	-0.647341	0.517411	NA
Gm38130	0.385525	-2.54061	3.91104	-0.6496	0.51595	NA
Mmp12	41.4859	-2.53713	0.329709	-7.69507	1.41414e-14	8.53124e-13
Fyb2	1.10386	-2.53625	2.01501	-1.25867	0.208148	NA
Slc4a8	75.6359	-2.53572	0.428473	-5.91805	3.25776e-09	1.01063e-07
Sdc1	6.64255	-2.53458	1.23941	-2.04498	0.0408565	0.151101
3110080O07Rik	0.879527	-2.53346	2.14921	-1.17879	0.238483	NA
Chrd	0.535264	-2.5328	3.0328	-0.835137	0.403641	NA
Gm5981	0.439501	-2.53237	3.24744	-0.779804	0.435506	NA
Gm10459	0.433842	-2.53183	3.2165	-0.78714	0.4312	NA
Gm43674	0.459045	-2.53174	3.21082	-0.788501	0.430404	NA
Opcml	0.964443	-2.53019	2.297	-1.10152	0.270672	NA
Wap	0.500855	-2.53009	3.12111	-0.810638	0.417573	NA
Gm44760	0.445282	-2.52996	3.13195	-0.807791	0.419211	NA
Gm45427	0.445282	-2.52996	3.13195	-0.807791	0.419211	NA
Zkscan16	1.21493	-2.52971	1.89915	-1.33202	0.182852	NA
Mir6938	0.488466	-2.52969	3.10075	-0.815832	0.414596	NA
Mgat5b	0.427682	-2.52856	3.1843	-0.794071	0.427154	NA
Gm10517	0.536783	-2.52824	3.03008	-0.834381	0.404067	NA
Gm26153	0.427034	-2.52742	3.22965	-0.782566	0.433882	NA
Gm12606	0.402824	-2.52639	3.27207	-0.772109	0.44005	NA
Flt3	9.52765	-2.52225	0.713845	-3.53334	0.000410351	0.00397159
Gm14930	1.22014	-2.52168	1.79251	-1.40679	0.15949	NA
Gal3st4	0.600836	-2.52132	3.51193	-0.717929	0.472801	NA
Gjc1	0.525009	-2.52114	2.74983	-0.916836	0.359229	NA
Gm8388	0.572678	-2.51921	2.68809	-0.937176	0.348668	NA
Gm26216	0.449845	-2.51792	3.70785	-0.679078	0.497089	NA
Gm3555	0.983978	-2.51721	1.99037	-1.26469	0.205982	NA
Grik4	2.15965	-2.51633	1.43898	-1.74869	0.0803438	NA
Epx	1.36548	-2.51541	1.95039	-1.2897	0.197155	NA
Gm45026	0.379365	-2.5152	3.89186	-0.646273	0.518103	NA
Hey1	0.724193	-2.51485	2.5648	-0.980523	0.326828	NA
Gm24325	0.355803	-2.51427	3.96201	-0.634595	0.525693	NA
Gm26603	3.8881	-2.5141	1.07265	-2.34383	0.0190867	NA
Gm43267	0.756821	-2.51399	2.52075	-0.99732	0.318609	NA
Rprm	0.259169	-2.51015	4.32745	-0.580054	0.561878	NA
2610016A17Rik	0.259169	-2.51015	4.32745	-0.580054	0.561878	NA
Tas2r135	0.663061	-2.50731	2.39288	-1.04782	0.29472	NA
Itga9	18.714	-2.50662	0.536831	-4.66928	3.02258e-06	5.36594e-05
Itgb7	111.324	-2.502	0.217909	-11.4818	1.62786e-30	2.92306e-28
Gm18899	1.38498	-2.50174	2.2851	-1.0948	0.273603	NA
Gm6776	0.978868	-2.50112	2.2756	-1.0991	0.271723	NA
Rpl21-ps10	0.99038	-2.50024	2.01833	-1.23877	0.215432	NA
Gm4796	0.811583	-2.50008	2.2624	-1.10506	0.269134	NA
Acvr1c	1.06226	-2.50002	2.25895	-1.10672	0.268417	NA
Ankrd1	0.262567	-2.49924	4.32805	-0.577453	0.563633	NA
Pklr	0.928255	-2.49523	2.18843	-1.14019	0.254207	NA
Gm13358	0.310236	-2.49395	3.49526	-0.713524	0.475522	NA
Gm3189	0.310236	-2.49395	3.49526	-0.713524	0.475522	NA
Gm25518	2.91128	-2.49298	1.48015	-1.68427	0.092129	NA
Gm20537	0.405575	-2.49148	3.25292	-0.765921	0.443724	NA
Gm17374	0.615738	-2.49068	2.87948	-0.864976	0.387052	NA
Gm23782	2.14968	-2.49037	1.64891	-1.51031	0.130964	NA
Gm371	9.68218	-2.49037	0.721037	-3.45387	0.000552604	0.00511175
Ddit4l	0.783643	-2.4882	2.47108	-1.00693	0.313969	NA
Fads2	963.523	-2.48737	0.0911222	-27.2971	4.59537e-164	1.00199e-160
2810030D12Rik	0.401011	-2.48556	2.84796	-0.872753	0.382798	NA
Hoxb3	0.986843	-2.48502	2.18449	-1.13758	0.255297	NA
Stxbp6	0.582561	-2.4819	2.67106	-0.92918	0.352796	NA
Rpl30-ps3	1.53805	-2.48104	1.97472	-1.2564	0.208971	NA
Gm10369	2.65716	-2.47917	1.40953	-1.75887	0.0785996	NA
Gm43721	3.13307	-2.47873	1.75896	-1.4092	0.158775	NA
Zfp300	0.449328	-2.47787	2.5166	-0.984612	0.324815	NA
Ccl12	1.56226	-2.47325	1.53568	-1.61053	0.107283	NA
Kcnk5	1.95438	-2.47314	1.89313	-1.30638	0.191425	NA
Rsph6a	2.13627	-2.47239	1.73437	-1.42552	0.154006	NA
Cd55	3.28679	-2.47191	1.28299	-1.92668	0.0540193	NA
P2ry10	3.04438	-2.47072	1.51427	-1.63162	0.102759	NA
Mal	0.58544	-2.46986	4.14539	-0.595809	0.551303	NA
Pgap1	0.630925	-2.46814	2.24861	-1.09763	0.272367	NA
Bcar1	2.4707	-2.4649	1.43938	-1.71247	0.0868095	NA
Ypel4	7.08173	-2.46462	1.55294	-1.58706	0.112498	0.30412
Foxs1	0.678147	-2.46446	2.17274	-1.13426	0.256684	NA
5430427M07Rik	2.95367	-2.4644	1.34165	-1.83684	0.0662336	NA
Gm43738	0.89473	-2.4592	2.08029	-1.18215	0.237147	NA
Gdap1l1	1.10552	-2.45848	2.06884	-1.18834	0.234701	NA
Gm23744	0.253499	-2.45355	4.33061	-0.56656	0.571013	NA
Gm9369	0.253499	-2.45355	4.33061	-0.56656	0.571013	NA
Gm32122	0.253499	-2.45355	4.33061	-0.56656	0.571013	NA
Syndig1	0.301168	-2.45326	4.19834	-0.58434	0.558992	NA
Gm14002	0.301168	-2.45326	4.19834	-0.58434	0.558992	NA
Gm22108	0.301168	-2.45326	4.19834	-0.58434	0.558992	NA
AC159205.7	0.301168	-2.45326	4.19834	-0.58434	0.558992	NA
Skap1	0.301816	-2.45325	4.19529	-0.584763	0.558707	NA
Gm14761	0.301816	-2.45325	4.19529	-0.584763	0.558707	NA
Gm26226	0.348837	-2.45282	4.02144	-0.609937	0.541904	NA
Gm15206	0.348837	-2.45282	4.02144	-0.609937	0.541904	NA
Necab1	0.373695	-2.45261	3.94502	-0.621697	0.534141	NA
Snord118	0.373695	-2.45261	3.94502	-0.621697	0.534141	NA
Gm44081	0.397154	-2.45016	3.32082	-0.737817	0.460626	NA
Fezf2	0.391943	-2.45005	3.30066	-0.742291	0.457911	NA
Gm24403	0.422012	-2.44966	3.23349	-0.757592	0.448695	NA
1700001D01Rik	0.462726	-2.44952	3.20981	-0.763136	0.445382	NA
Asgr1	0.457907	-2.44923	3.16289	-0.774365	0.438715	NA
Asz1	0.493788	-2.44912	3.14676	-0.7783	0.436392	NA
Gm8667	0.588479	-2.44858	3.06764	-0.798196	0.424757	NA
Fndc4	0.872273	-2.44848	2.00763	-1.21959	0.222622	NA
Gm9974	1.10053	-2.44829	2.01061	-1.21768	0.223344	NA
9530085P06Rik	0.469681	-2.44613	2.78747	-0.877544	0.380191	NA
Gjd3	1.14439	-2.44538	1.90134	-1.28614	0.198395	NA
AC154419.1	0.833434	-2.44281	2.53033	-0.965411	0.334339	NA
Gm25968	0.830167	-2.44198	2.47976	-0.984763	0.32474	NA
AC159474.1	1.04458	-2.44026	1.89699	-1.28638	0.198309	NA
Platr20	0.841562	-2.43948	2.35044	-1.03788	0.299324	NA
Gm44975	1.10202	-2.43879	2.2797	-1.06978	0.284717	NA
Gm26980	1.74173	-2.43681	1.80423	-1.35061	0.17682	NA
CT009550.4	0.941202	-2.43642	2.22561	-1.09472	0.273641	NA
Cc2d2b	1.17759	-2.43503	2.17794	-1.11804	0.263549	NA
Gm16006	2.02275	-2.43262	1.62713	-1.49503	0.134906	NA
Acvrl1	2.93708	-2.4306	1.16496	-2.08642	0.0369405	NA
Glod5	45.7198	-2.42833	0.315224	-7.70352	1.32365e-14	8.04896e-13
Spta1	3.64568	-2.42541	1.64877	-1.47104	0.14128	NA
Elovl4	1.5655	-2.41893	1.74312	-1.38771	0.165227	NA
AC115735.2	1.24242	-2.41889	2.10891	-1.14699	0.251387	NA
Gm23504	1.01112	-2.41883	2.19734	-1.1008	0.270983	NA
Sox12	13.8908	-2.4174	0.713088	-3.39004	0.00069883	0.00627631
Lhb	4.01463	-2.41223	1.15558	-2.08747	0.0368458	NA
Gp5	1.31727	-2.41187	1.75866	-1.37142	0.170243	NA
C630043F03Rik	2.63447	-2.41152	1.2608	-1.9127	0.055787	NA
AC118222.1	0.871108	-2.4068	2.1998	-1.0941	0.27391	NA
4933427E11Rik	1.05623	-2.40597	2.01131	-1.19622	0.23161	NA
Gm44830	1.88078	-2.4042	1.89841	-1.26642	0.205361	NA
Npy	1.32664	-2.4036	1.61858	-1.48501	0.137542	NA
Tspan8	3.55625	-2.40163	1.65697	-1.44941	0.147223	NA
C1ql4	2.27305	-2.39998	1.52256	-1.57628	0.114961	NA
AC117949.2	1.03867	-2.39775	2.21501	-1.0825	0.279029	NA
Boll	1.77224	-2.39754	1.51944	-1.5779	0.114588	NA
Gm12762	3.44229	-2.39363	1.18214	-2.02483	0.0428849	NA
Gm1123	1.76468	-2.38913	1.76603	-1.35282	0.176112	NA
Gm26415	1.04835	-2.38766	2.27209	-1.05087	0.29332	NA
Tjp1	4.47682	-2.38482	1.05906	-2.25183	0.0243331	NA
Gm44232	0.766342	-2.38424	2.29253	-1.04001	0.298336	NA
9330154K18Rik	1.62334	-2.37867	1.65354	-1.43853	0.150283	NA
Gm31659	1.47113	-2.37614	1.65907	-1.43221	0.152084	NA
Lrrc7	1.78187	-2.37558	1.71163	-1.3879	0.165167	NA
Gm17068	1.94272	-2.37346	1.5834	-1.49897	0.133882	NA
Gm26756	0.556279	-2.37192	2.87619	-0.824675	0.409556	NA
Gm10472	1.22653	-2.36843	2.18262	-1.08513	0.277865	NA
Gm43484	3.83482	-2.36743	1.19949	-1.97371	0.048415	NA
Gm13827	1.16737	-2.3657	2.2177	-1.06673	0.286092	NA
AC093043.1	2.53695	-2.3643	1.36315	-1.73444	0.08284	NA
Mcc	2.97808	-2.36107	1.41925	-1.6636	0.0961919	NA
Gm37313	1.46301	-2.36014	1.73703	-1.35872	0.174235	NA
AC165148.1	1.90852	-2.35867	1.41727	-1.66424	0.096065	NA
Elfn2	1.94671	-2.35857	1.95147	-1.20861	0.226813	NA
Pla2g2e	1.42422	-2.35524	1.90373	-1.23717	0.216023	NA
Gm10825	0.84434	-2.35431	2.25866	-1.04235	0.29725	NA
Kcng2	13.6413	-2.35336	0.710937	-3.31022	0.000932228	0.00809363
Gm6517	1.05964	-2.35229	2.21629	-1.06136	0.288525	NA
5430434F05Rik	4.97573	-2.34972	1.41325	-1.66263	0.0963858	NA
CT009546.2	1.30901	-2.34887	1.90743	-1.23143	0.218163	NA
Gfpt2	7.81098	-2.34689	0.873334	-2.68727	0.00720385	0.0414133
Gm24650	0.782031	-2.34436	2.58369	-0.907371	0.36421	NA
Gm45597	1.76278	-2.34246	1.77083	-1.32281	0.185899	NA
Gm11110	1.98973	-2.34117	1.55426	-1.50629	0.131992	NA
Gm25747	1.20617	-2.33914	1.66011	-1.40903	0.158826	NA
Gm10655	1.89075	-2.33903	1.45009	-1.61303	0.106739	NA
Gm26608	1.2371	-2.33611	2.02664	-1.15271	0.249031	NA
Tmem235	2.54408	-2.3329	1.4916	-1.56403	0.117812	NA
Gm24924	1.05761	-2.33257	2.69467	-0.865623	0.386697	NA
Ahnak2	2.60677	-2.3288	1.30426	-1.78554	0.0741736	NA
Gm22502	0.740836	-2.32758	2.7461	-0.847593	0.396665	NA
Cpvl	0.917636	-2.32569	1.96616	-1.18286	0.236864	NA
Dcaf12l1	4.17086	-2.32536	1.21805	-1.90908	0.0562517	NA
Klhl40	1.70816	-2.32135	1.76661	-1.31401	0.188841	NA
Gap43	1.26183	-2.31853	2.59957	-0.891891	0.372451	NA
Fxyd1	0.681798	-2.31844	2.59468	-0.893538	0.371569	NA
Cacna2d3	0.774821	-2.31775	2.55711	-0.906396	0.364726	NA
Acsl6	0.937832	-2.31618	2.47908	-0.934288	0.350155	NA
Lrrc23	2.22479	-2.31566	1.40515	-1.64798	0.0993561	NA
AC155258.1	1.06998	-2.31384	2.05967	-1.12341	0.261265	NA
Plxdc2	0.750652	-2.3134	2.9108	-0.794764	0.426751	NA
Ngb	2.50728	-2.31117	1.55862	-1.48283	0.138119	NA
Mir3473e	1.0868	-2.31002	1.97949	-1.16698	0.24322	NA
Gm14257	0.734017	-2.30929	2.9644	-0.779008	0.435975	NA
Gm38320	4.09639	-2.30741	1.01909	-2.26418	0.0235628	NA
Apoc1	1.82598	-2.30677	1.4782	-1.56053	0.118636	NA
Ssxb10	4.38055	-2.3067	1.02186	-2.25735	0.0239859	NA
Sectm1a	6.64324	-2.30498	1.64047	-1.40507	0.160001	0.383374
Gm30409	0.641583	-2.30371	3.04226	-0.757236	0.448908	NA
Pabpn1l	1.58135	-2.30115	2.03634	-1.13004	0.258459	NA
C130089K02Rik	6.83059	-2.29928	0.994494	-2.31201	0.020777	0.0926084
Kcnmb3	0.655556	-2.29788	2.56983	-0.894175	0.371228	NA
Gm15799	0.494618	-2.29686	3.14683	-0.729897	0.465453	NA
Gm17235	1.82695	-2.29569	1.58105	-1.45201	0.146499	NA
Gm16028	1.47094	-2.29468	1.70017	-1.34967	0.177121	NA
Gm23037	1.34614	-2.29404	1.70559	-1.34501	0.178621	NA
Gm15379	1.184	-2.29301	1.9233	-1.19223	0.233172	NA
AC135377.1	1.6046	-2.29208	1.70377	-1.3453	0.178528	NA
Gm42630	0.694677	-2.29113	2.30322	-0.994751	0.319858	NA
5730507C01Rik	1.88686	-2.29015	1.64628	-1.39111	0.164192	NA
Gm6543	1.29995	-2.29004	1.74205	-1.31456	0.188656	NA
F630040K05Rik	19.7193	-2.28863	0.495646	-4.61747	3.88452e-06	6.7451e-05
1700034I23Rik	2.91012	-2.28601	1.22981	-1.85883	0.0630511	NA
Igkv14-111	3.81247	-2.28572	1.13099	-2.02098	0.0432819	NA
Serpine1	3.23707	-2.28543	1.12524	-2.03105	0.0422496	NA
Gm13365	1.06086	-2.28441	1.99895	-1.1428	0.25312	NA
AC121598.1	0.743687	-2.28187	2.23253	-1.0221	0.306733	NA
D030007L05Rik	2.16169	-2.28134	1.57432	-1.4491	0.147311	NA
Kcnh2	4.03639	-2.2738	1.0375	-2.19161	0.0284079	NA
Ifi203-ps	0.531865	-2.27356	3.60635	-0.630433	0.528411	NA
Guca2a	1.49398	-2.27212	1.56064	-1.45589	0.145423	NA
Gm26780	1.92673	-2.2716	1.77386	-1.2806	0.200335	NA
Arr3	1.69622	-2.27039	1.37474	-1.6515	0.0986374	NA
Gm16432	2.8902	-2.26866	1.2119	-1.87199	0.0612083	NA
Csgalnact1	7.22548	-2.26851	0.717084	-3.16352	0.00155873	0.0123205
Gm45311	1.11193	-2.2672	2.15039	-1.05432	0.291737	NA
Gm29594	0.44109	-2.26695	3.77748	-0.600123	0.548425	NA
Gm25110	1.85078	-2.26678	1.52328	-1.48809	0.136727	NA
Gm8545	0.416279	-2.26542	3.82055	-0.592958	0.55321	NA
Gm17322	7.51468	-2.26509	0.709654	-3.19182	0.00141377	0.0114111
Gm44953	1.1128	-2.26502	2.19349	-1.03261	0.301787	NA
AC122901.1	0.835064	-2.26493	2.58398	-0.876526	0.380744	NA
Gm42849	0.890151	-2.26419	2.21063	-1.02423	0.305727	NA
Rab38	5.80204	-2.25933	1.07982	-2.09232	0.0364101	NA
Gm9694	0.828391	-2.25912	2.32931	-0.969866	0.332113	NA
Gm24328	0.350315	-2.25868	4.03031	-0.560423	0.575191	NA
AC131739.1	0.956443	-2.25859	2.01944	-1.11843	0.263385	NA
4933411K16Rik	2.10096	-2.25851	1.79	-1.26174	0.207042	NA
AW121686	1.30727	-2.2576	1.94666	-1.15973	0.246158	NA
Vsig2	0.92223	-2.25481	1.97204	-1.14339	0.252876	NA
Atp6v1c2	2.15394	-2.25446	1.43924	-1.56643	0.117249	NA
Cd200r3	1.14945	-2.25288	1.97947	-1.13812	0.25507	NA
Fam83c	1.70214	-2.25089	1.60668	-1.40096	0.161227	NA
Gm14438	0.728446	-2.25083	2.54314	-0.885058	0.376125	NA
CU024910.1	0.320941	-2.2504	4.343	-0.518166	0.604342	NA
Glipr1l2	0.25954	-2.2504	4.343	-0.518166	0.604342	NA
Dkk4	0.260188	-2.2504	4.343	-0.518166	0.604342	NA
Gm10600	0.260188	-2.2504	4.343	-0.518166	0.604342	NA
Wnt9a	0.211871	-2.25038	4.34301	-0.518161	0.604346	NA
Nphs2	0.211871	-2.25038	4.34301	-0.518161	0.604346	NA
Cyp1a1	0.211871	-2.25038	4.34301	-0.518161	0.604346	NA
AC134860.4	0.211871	-2.25038	4.34301	-0.518161	0.604346	NA
Retnlb	0.393421	-2.25038	4.34301	-0.518161	0.604346	NA
4933436E23Rik	0.439649	-2.25038	4.343	-0.518161	0.604346	NA
Rgs20	0.623424	-2.25017	2.61473	-0.860574	0.389473	NA
Gm8463	0.680474	-2.24983	2.49284	-0.902517	0.366782	NA
AY074887	0.827565	-2.24926	2.65152	-0.848293	0.396275	NA
Cdh1	1.963	-2.24862	1.46396	-1.53599	0.124541	NA
Mc2r	0.791022	-2.24474	2.86764	-0.782781	0.433755	NA
AC121577.1	0.64841	-2.24463	3.03831	-0.738775	0.460044	NA
Nxph4	1.06272	-2.24453	2.1127	-1.0624	0.288054	NA
Gm45930	0.480417	-2.24112	3.0947	-0.72418	0.468955	NA
Ms4a4a	1.48603	-2.24075	1.73963	-1.28807	0.197723	NA
Gm25134	2.62303	-2.24051	1.61963	-1.38334	0.166559	NA
Pde9a	13.5451	-2.24003	0.571957	-3.91643	8.98704e-05	0.00109211
Gm28404	0.444488	-2.23976	3.19746	-0.700483	0.483626	NA
Cadm2	0.880562	-2.23925	2.2188	-1.00921	0.312872	NA
Gm16523	0.953994	-2.23892	2.22615	-1.00573	0.314544	NA
Rnf150	1.06232	-2.23852	2.14734	-1.04247	0.297196	NA
Gm4734	1.77378	-2.23826	1.56319	-1.43185	0.152186	NA
2410003L11Rik	0.383134	-2.23804	3.34617	-0.668838	0.503599	NA
Gm13090	0.353713	-2.23769	3.3802	-0.661998	0.507972	NA
E130218I03Rik	0.353713	-2.23769	3.3802	-0.661998	0.507972	NA
5430419D17Rik	0.359573	-2.23752	3.39682	-0.65871	0.510082	NA
Gm11514	0.358925	-2.2375	3.39866	-0.658347	0.510315	NA
Drc1	0.354361	-2.23744	3.40437	-0.657226	0.511036	NA
Mixl1	0.311256	-2.2363	3.52366	-0.634653	0.525655	NA
Klk1b14-ps	0.311256	-2.2363	3.52366	-0.634653	0.525655	NA
Gm9710	0.944973	-2.23523	2.02784	-1.10227	0.270344	NA
Gm37170	0.335465	-2.23246	4.06295	-0.549467	0.582685	NA
Plagl1	0.215269	-2.23104	4.34428	-0.513558	0.607561	NA
Bmper	0.215269	-2.23104	4.34428	-0.513558	0.607561	NA
Fbxo43	0.215269	-2.23104	4.34428	-0.513558	0.607561	NA
Gm36958	0.215269	-2.23104	4.34428	-0.513558	0.607561	NA
Il2	0.262939	-2.23104	4.34428	-0.513558	0.607561	NA
Mir378b	2.15344	-2.23007	1.67454	-1.33175	0.182942	NA
Gm16221	0.859264	-2.22995	2.2643	-0.98483	0.324708	NA
Gm43069	0.702044	-2.22959	2.48159	-0.898455	0.368943	NA
Gm44007	0.737631	-2.22956	2.64303	-0.843564	0.398913	NA
Prtg	0.862162	-2.22845	2.52122	-0.883878	0.376762	NA
Pfpl	0.735022	-2.22748	2.30237	-0.967472	0.333308	NA
Gm42856	1.83396	-2.22691	1.56349	-1.42432	0.154354	NA
CT009546.3	1.73802	-2.22616	1.6243	-1.37053	0.170521	NA
Gm13650	0.82403	-2.22579	2.32938	-0.955531	0.339309	NA
Gm45425	1.04603	-2.22522	2.33891	-0.951392	0.341405	NA
Gm12868	2.09819	-2.22414	1.43593	-1.54892	0.121402	NA
Slc6a19	1.7236	-2.22408	1.60436	-1.38627	0.165663	NA
Gm15334	0.694708	-2.22229	2.38935	-0.93008	0.35233	NA
Gm4952	2.65454	-2.22089	1.5297	-1.45185	0.146543	NA
Gm7494	0.653805	-2.22058	2.23738	-0.992494	0.320957	NA
Gm37645	0.82092	-2.2203	2.22524	-0.997779	0.318387	NA
Gm37817	0.586714	-2.21997	2.9097	-0.762956	0.44549	NA
Gm16897	5.98757	-2.21984	0.87172	-2.5465	0.0108808	NA
9530050K03Rik	3.24084	-2.21926	1.07311	-2.06807	0.0386334	NA
Gm20482	0.53636	-2.2182	3.07156	-0.722173	0.470188	NA
Ankrd37	29.3005	-2.21796	0.362518	-6.11822	9.46265e-10	3.20952e-08
Gm20432	0.817421	-2.21791	2.47207	-0.897186	0.369619	NA
Aknaos	5.36077	-2.2175	0.961634	-2.30597	0.0211123	NA
Gm37368	2.59285	-2.21733	1.83019	-1.21153	0.225691	NA
Gm8349	0.585325	-2.21684	3.02072	-0.733878	0.463023	NA
Gm12503	0.711651	-2.21418	2.55048	-0.868142	0.385316	NA
Aff3	9.24302	-2.21392	0.675349	-3.27818	0.00104477	0.00889369
Gm37444	2.92408	-2.2139	1.60644	-1.37814	0.16816	NA
Cpa3	21.4625	-2.2138	0.543279	-4.0749	4.60346e-05	0.00060415
Nt5c1b	1.0487	-2.21308	1.98617	-1.11424	0.265174	NA
Cd200	0.652297	-2.21222	2.59497	-0.852502	0.393935	NA
Ptprf	61.2837	-2.21196	0.264297	-8.36924	5.79888e-17	4.27577e-15
1110017D15Rik	1.11629	-2.21147	1.94615	-1.13633	0.255817	NA
Snap91	0.887431	-2.21074	2.63032	-0.840483	0.400638	NA
Gm43072	2.76981	-2.2105	1.46056	-1.51346	0.130162	NA
Gm24305	0.671146	-2.21042	2.63811	-0.837881	0.402098	NA
Wnt8a	0.218668	-2.21033	4.34565	-0.50863	0.611012	NA
Klrd1	0.218668	-2.21033	4.34565	-0.50863	0.611012	NA
Gpr83	0.218668	-2.21033	4.34565	-0.50863	0.611012	NA
Slco2a1	0.218668	-2.21033	4.34565	-0.50863	0.611012	NA
Rln1	0.218668	-2.21033	4.34565	-0.50863	0.611012	NA
Spz1	0.218668	-2.21033	4.34565	-0.50863	0.611012	NA
Gm10475	0.218668	-2.21033	4.34565	-0.50863	0.611012	NA
Gm11545	0.218668	-2.21033	4.34565	-0.50863	0.611012	NA
Gm23255	0.218668	-2.21033	4.34565	-0.50863	0.611012	NA
Gm13566	0.218668	-2.21033	4.34565	-0.50863	0.611012	NA
Gm14576	0.218668	-2.21033	4.34565	-0.50863	0.611012	NA
Mup-ps20	0.218668	-2.21033	4.34565	-0.50863	0.611012	NA
Gm40614	0.218668	-2.21033	4.34565	-0.50863	0.611012	NA
Gm15849	0.218668	-2.21033	4.34565	-0.50863	0.611012	NA
Gm5415	0.218668	-2.21033	4.34565	-0.50863	0.611012	NA
Vmn2r-ps15	0.218668	-2.21033	4.34565	-0.50863	0.611012	NA
Gm21917	0.218668	-2.21033	4.34565	-0.50863	0.611012	NA
Gm2990	0.218668	-2.21033	4.34565	-0.50863	0.611012	NA
Gm37784	0.218668	-2.21033	4.34565	-0.50863	0.611012	NA
Gm43432	0.218668	-2.21033	4.34565	-0.50863	0.611012	NA
Gm8268	0.218668	-2.21033	4.34565	-0.50863	0.611012	NA
Gm45790	0.218668	-2.21033	4.34565	-0.50863	0.611012	NA
Gm45776	0.218668	-2.21033	4.34565	-0.50863	0.611012	NA
Gm9172	0.218668	-2.21033	4.34565	-0.50863	0.611012	NA
AC153526.5	0.218668	-2.21033	4.34565	-0.50863	0.611012	NA
Spata22	0.218668	-2.21033	4.34565	-0.50863	0.611012	NA
Gm9318	0.218668	-2.21033	4.34565	-0.50863	0.611012	NA
Klra1	0.446446	-2.21033	4.34565	-0.50863	0.611012	NA
Hes3	0.266337	-2.21031	4.34566	-0.508626	0.611014	NA
Cysrt1	0.266337	-2.21031	4.34566	-0.508626	0.611014	NA
2010003K11Rik	0.266337	-2.21031	4.34566	-0.508626	0.611014	NA
Gm7442	0.266337	-2.21031	4.34566	-0.508626	0.611014	NA
Olfr1422-ps1	0.266337	-2.21031	4.34566	-0.508626	0.611014	NA
AC153899.1	0.266337	-2.21031	4.34566	-0.508626	0.611014	NA
Acbd7	0.309443	-2.21031	4.34566	-0.508626	0.611014	NA
Nmrk2	0.314006	-2.21031	4.34566	-0.508626	0.611014	NA
Ntng1	0.314006	-2.21031	4.34566	-0.508626	0.611014	NA
4933425D22Rik	0.314006	-2.21031	4.34566	-0.508626	0.611014	NA
Sun3	0.361675	-2.21031	4.34566	-0.508626	0.611014	NA
Barx2	0.266985	-2.21031	4.34566	-0.508626	0.611014	NA
Lrrc10	0.266985	-2.21031	4.34566	-0.508626	0.611014	NA
Gm45865	0.266985	-2.21031	4.34566	-0.508626	0.611014	NA
Dazl	0.332557	-2.21031	4.34565	-0.508626	0.611014	NA
Edn1	0.332557	-2.21031	4.34565	-0.508626	0.611014	NA
Trbv13-2	0.338864	-2.21031	4.34565	-0.508626	0.611014	NA
Gm11401	0.338864	-2.21031	4.34565	-0.508626	0.611014	NA
Rpl31-ps7	0.332557	-2.21031	4.34565	-0.508626	0.611014	NA
Gm9419	0.332557	-2.21031	4.34565	-0.508626	0.611014	NA
Cpb2	0.315302	-2.21031	4.34565	-0.508626	0.611014	NA
Cfi	0.665278	-2.21013	2.64537	-0.835471	0.403452	NA
Gm3854	0.991922	-2.20997	2.33636	-0.945903	0.344198	NA
Ssxb9	0.877109	-2.20946	1.90104	-1.16224	0.245138	NA
Gm44641	0.531406	-2.20867	2.68259	-0.823333	0.410318	NA
Gm14964	0.314654	-2.20847	4.24044	-0.520813	0.602497	NA
4930578M07Rik	0.518369	-2.20764	2.7096	-0.814751	0.415215	NA
Gm15890	2.20392	-2.2071	1.51477	-1.45706	0.145101	NA
AC154733.1	0.532054	-2.20674	2.73419	-0.807092	0.419613	NA
Hbq1a	0.488948	-2.20638	2.74417	-0.804025	0.421383	NA
Gm13260	0.35776	-2.20547	4.08565	-0.539809	0.589328	NA
Gm16425	0.464841	-2.20441	2.80118	-0.78696	0.431305	NA
Gm46344	0.376055	-2.2044	4.03476	-0.546353	0.584823	NA
Gm7241	0.380226	-2.20415	4.02292	-0.547897	0.583762	NA
AC155293.1	0.375407	-2.20388	4.01059	-0.549515	0.582652	NA
Gm25413	0.386533	-2.20378	4.0061	-0.550106	0.582246	NA
Runx2os3	0.441279	-2.20354	2.82776	-0.779251	0.435832	NA
Dpcr1	0.387181	-2.20281	3.96268	-0.555889	0.578287	NA
Gm24860	0.411257	-2.20229	2.86714	-0.768114	0.442419	NA
Gm2814	0.418513	-2.20213	3.93251	-0.559981	0.575492	NA
Gm5535	0.411289	-2.20178	3.91842	-0.561904	0.574181	NA
Tmem255a	1.23591	-2.20153	1.76103	-1.25014	0.21125	NA
Gpr88	0.448535	-2.201	3.88613	-0.566374	0.57114	NA
Gm10687	1.60063	-2.2008	1.75045	-1.25727	0.208654	NA
A530010L16Rik	20.6788	-2.20069	0.419072	-5.25134	1.51e-07	3.57876e-06
Gm9047	0.591544	-2.20061	2.92298	-0.752864	0.451531	NA
Chrnb4	0.447887	-2.19936	3.81972	-0.57579	0.564757	NA
A730020M07Rik	0.447887	-2.19936	3.81972	-0.57579	0.564757	NA
Gm37292	0.447887	-2.19936	3.81972	-0.57579	0.564757	NA
Gm11972	0.459606	-2.19885	3.80094	-0.5785	0.562926	NA
Gm16465	0.496852	-2.19859	3.79117	-0.579924	0.561966	NA
Gm20443	0.620527	-2.19837	2.28437	-0.962352	0.335873	NA
Otx1	0.519666	-2.19748	3.03674	-0.723632	0.469292	NA
Gm25998	0.689496	-2.19735	3.04191	-0.722357	0.470075	NA
AC133496.1	0.733695	-2.19685	2.18038	-1.00755	0.31367	NA
Egfem1	0.838005	-2.19637	2.15169	-1.02077	0.307365	NA
Gm14414	1.79767	-2.19624	1.64661	-1.33379	0.182272	NA
Mir8096	1.48949	-2.19563	1.65875	-1.32367	0.185614	NA
Gm23023	0.465042	-2.19556	3.11411	-0.705035	0.480788	NA
Rnu12	0.734863	-2.19488	2.07169	-1.05946	0.289388	NA
Gm38223	0.493512	-2.19455	3.15726	-0.695079	0.487006	NA
Olfr552	2.60019	-2.19454	1.3449	-1.63175	0.102733	NA
Gm14104	0.608005	-2.19421	3.63703	-0.603297	0.546311	NA
Pth2r	0.572949	-2.19363	3.6178	-0.606345	0.544286	NA
Gm6283	0.416724	-2.19353	3.20308	-0.684818	0.493459	NA
Alk	0.543081	-2.19259	3.58466	-0.611659	0.540763	NA
Gm18391	0.392314	-2.19229	3.26149	-0.672173	0.501473	NA
Gm13707	0.421735	-2.19204	3.27353	-0.669625	0.503097	NA
Fstl4	0.397525	-2.19151	3.29944	-0.664209	0.506557	NA
Gm5944	1.10653	-2.1912	1.92098	-1.14067	0.254008	NA
Fgf23	10.4516	-2.19027	0.601148	-3.64347	0.000268984	0.00278907
Gm6887	0.374066	-2.19025	3.36502	-0.650887	0.515119	NA
Prss33	0.349856	-2.18925	3.41977	-0.640173	0.52206	NA
Gm29228	2.61722	-2.18854	1.55886	-1.40393	0.160339	NA
Gm24031	0.302187	-2.18705	3.55066	-0.615955	0.537924	NA
Arhgap33os	2.14025	-2.1858	1.67789	-1.30271	0.192674	NA
Arf4os	0.405429	-2.18533	3.38085	-0.646385	0.51803	NA
Cacna1s	0.444546	-2.18401	3.76014	-0.580833	0.561353	NA
Lhfpl5	0.444546	-2.18401	3.76014	-0.580833	0.561353	NA
Gm15903	7.39216	-2.18344	0.891919	-2.44803	0.0143641	0.0702399
AC123705.4	5.68054	-2.18142	1.38692	-1.57285	0.115753	NA
Gm11468	0.351152	-2.18129	3.9847	-0.547415	0.584094	NA
Spata45	2.58036	-2.18055	1.33668	-1.63131	0.102824	NA
Gm19582	1.9925	-2.18014	1.49058	-1.46261	0.143574	NA
Cacna1g	0.326397	-2.18011	4.09499	-0.532386	0.594458	NA
Tas1r2	0.326397	-2.18011	4.09499	-0.532386	0.594458	NA
Disp3	0.326397	-2.18011	4.09499	-0.532386	0.594458	NA
Sox21	0.315271	-2.1797	4.13664	-0.526925	0.598246	NA
Gm3544	0.482519	-2.17962	3.24557	-0.671569	0.501858	NA
Lrrc74b	0.296976	-2.17902	4.2073	-0.517914	0.604518	NA
Gm14162	0.296976	-2.17902	4.2073	-0.517914	0.604518	NA
Cd164l2	0.206201	-2.17776	4.34786	-0.500882	0.616454	NA
Acp7	0.206201	-2.17776	4.34786	-0.500882	0.616454	NA
Apol7c	0.206201	-2.17776	4.34786	-0.500882	0.616454	NA
Neto1	0.206201	-2.17776	4.34786	-0.500882	0.616454	NA
6030419C18Rik	0.206201	-2.17776	4.34786	-0.500882	0.616454	NA
Gm12826	0.206201	-2.17776	4.34786	-0.500882	0.616454	NA
Gm3160	0.206201	-2.17776	4.34786	-0.500882	0.616454	NA
Gm25070	0.206201	-2.17776	4.34786	-0.500882	0.616454	NA
Gm28172	0.206201	-2.17776	4.34786	-0.500882	0.616454	NA
Gm42917	0.206201	-2.17776	4.34786	-0.500882	0.616454	NA
AC140209.1	0.206201	-2.17776	4.34786	-0.500882	0.616454	NA
Trim63	0.25387	-2.17776	4.34786	-0.500882	0.616455	NA
Gm11349	0.25387	-2.17776	4.34786	-0.500882	0.616455	NA
Gstm3	0.254518	-2.17776	4.34786	-0.500881	0.616455	NA
Tceal5	0.254518	-2.17776	4.34786	-0.500881	0.616455	NA
Gm25654	1.79198	-2.17761	1.92154	-1.13327	0.257103	NA
Gm10623	0.501416	-2.17747	3.19925	-0.680619	0.496113	NA
AC112945.1	1.2025	-2.17728	1.86992	-1.16437	0.244274	NA
4930405G09Rik	0.490844	-2.17716	3.53831	-0.615311	0.53835	NA
Gm4969	0.523882	-2.17664	3.18196	-0.684054	0.493941	NA
Dlgap2	0.586183	-2.17662	2.92896	-0.743137	0.457398	NA
Pcdhb4	2.0325	-2.17608	1.50094	-1.44981	0.147111	NA
Gm5987	0.929018	-2.17564	2.45987	-0.884454	0.376451	NA
Gm11557	0.647487	-2.17563	2.61316	-0.832565	0.40509	NA
Ebf1	0.544568	-2.17461	3.14121	-0.692284	0.488759	NA
Gm6758	1.24671	-2.17439	2.17993	-0.997456	0.318543	NA
Gm42560	0.956255	-2.17373	2.08674	-1.04169	0.297556	NA
Gm30132	0.72056	-2.17321	2.56013	-0.848866	0.395956	NA
Bnip3	478.753	-2.17316	0.171907	-12.6415	1.24703e-36	2.84081e-34
Gm9497	0.575252	-2.17159	3.08358	-0.704244	0.481281	NA
Gm24106	0.658858	-2.17115	3.07586	-0.705867	0.480271	NA
Gm45799	1.22848	-2.1702	2.03463	-1.06663	0.28614	NA
2610206C17Rik	2.29426	-2.1687	1.54057	-1.40772	0.159214	NA
Slc14a1	1.95952	-2.16577	1.64965	-1.31287	0.189228	NA
Gm15720	3.18979	-2.16499	1.21634	-1.77993	0.0750878	NA
Gm36501	10.0233	-2.16491	0.782612	-2.76625	0.00567043	0.0344949
Serpina1e	17.0909	-2.16405	0.499182	-4.33519	1.45634e-05	0.000219428
Mir6960	1.96584	-2.16333	1.55208	-1.39383	0.16337	NA
Sod3	7.60212	-2.16266	0.722337	-2.99398	0.00275367	0.0195479
Gm38383	4.04233	-2.16155	0.960435	-2.2506	0.0244111	NA
Gck	1.06851	-2.15713	2.01111	-1.07261	0.283448	NA
Zbtb46	2.88714	-2.1562	1.56299	-1.37954	0.167729	NA
Gm11393	0.2096	-2.15476	4.34945	-0.49541	0.62031	NA
Gm12053	0.2096	-2.15476	4.34945	-0.49541	0.62031	NA
Gm14403	0.2096	-2.15476	4.34945	-0.49541	0.62031	NA
AC154724.1	0.2096	-2.15476	4.34945	-0.49541	0.62031	NA
Gm12951	0.300374	-2.15345	4.26039	-0.505457	0.613238	NA
Gm7741	1.44429	-2.15282	1.9721	-1.09164	0.274991	NA
Gm7075	0.323489	-2.15209	4.17357	-0.515646	0.606101	NA
Gm37012	1.22359	-2.15184	1.85903	-1.15751	0.247065	NA
Gm14902	0.329795	-2.15173	4.15142	-0.518311	0.604241	NA
Upk3bl	1.38829	-2.15102	1.86371	-1.15416	0.248436	NA
Prss12	1.2532	-2.1509	2.15112	-0.999897	0.31736	NA
Gm16299	1.78413	-2.15042	1.64739	-1.30535	0.191774	NA
Colec11	1.01379	-2.14942	2.00524	-1.0719	0.283764	NA
Smarca1	0.391149	-2.14889	3.99021	-0.538541	0.590204	NA
Il31ra	24.2692	-2.14877	0.498817	-4.30773	1.64939e-05	0.000245606
Rab19	4.29917	-2.1486	1.1564	-1.85801	0.063168	NA
Gm24950	0.656667	-2.14794	2.5876	-0.830092	0.406487	NA
Atxn7l1os1	2.09724	-2.14674	1.72921	-1.24146	0.214437	NA
Nags	0.437378	-2.1467	3.87902	-0.553413	0.579981	NA
Gm11934	0.485174	-2.14642	4.30047	-0.499114	0.617699	NA
Gm44856	0.485174	-2.14642	4.30047	-0.499114	0.617699	NA
Tldc2	3.60917	-2.14355	0.9714	-2.20667	0.0273374	NA
Tmigd1	1.41627	-2.14286	1.59419	-1.34417	0.178894	NA
Rbpjl	2.21699	-2.14282	1.62868	-1.31568	0.188282	NA
Kcna2	1.57421	-2.13917	2.2186	-0.9642	0.334946	NA
Gm19238	1.81566	-2.13835	1.74953	-1.22225	0.221614	NA
Tspan1	2.39285	-2.13792	1.48014	-1.4444	0.148626	NA
AC156802.2	0.686736	-2.1372	2.36964	-0.901909	0.367105	NA
Gm29383	0.804301	-2.13606	2.57816	-0.828522	0.407375	NA
Gm23810	0.366987	-2.13589	3.45191	-0.618754	0.536078	NA
Olfr1029	1.82221	-2.13576	1.55147	-1.3766	0.168636	NA
Gm16558	2.87141	-2.13525	1.34733	-1.5848	0.113012	NA
Lactbl1	2.58595	-2.13431	1.14922	-1.85718	0.0632859	NA
Gm20319	1.04117	-2.13342	1.98562	-1.07444	0.282626	NA
Gm29336	1.65561	-2.13274	1.50188	-1.42005	0.155594	NA
Kcna6	0.696145	-2.13231	3.00153	-0.710407	0.477452	NA
Grin2b	2.00001	-2.13093	1.77387	-1.20129	0.22964	NA
Gm9237	3.20258	-2.12948	1.10867	-1.92075	0.0547638	NA
Flrt1	1.60667	-2.12838	1.86819	-1.13928	0.254588	NA
Fhdc1	14.6408	-2.12827	0.663302	-3.20859	0.00133385	0.0108637
Pi15	0.824835	-2.12774	2.53071	-0.840768	0.400478	NA
Mapk12	0.892364	-2.12762	2.23177	-0.953331	0.340422	NA
Gm6065	0.546448	-2.12741	3.21075	-0.662591	0.507593	NA
Gm20597	0.598936	-2.12577	3.17044	-0.670496	0.502542	NA
Spag11b	0.529593	-2.12526	3.15844	-0.672884	0.501021	NA
Gm5298	0.529593	-2.12526	3.15844	-0.672884	0.501021	NA
4930448E22Rik	1.59913	-2.12444	1.65385	-1.28454	0.198953	NA
Tmem74	2.09528	-2.12305	1.51358	-1.40267	0.160716	NA
Gata1	12.2361	-2.12284	0.672831	-3.15508	0.00160453	0.0126367
Ccbe1	4.67692	-2.12217	0.932488	-2.27581	0.0228571	NA
Ehd3	2.32929	-2.12045	1.40817	-1.50581	0.132115	NA
1700082M22Rik	0.824743	-2.11955	2.67964	-0.790984	0.428954	NA
Mgat3	2.61581	-2.11946	1.21608	-1.74287	0.0813568	NA
Gm42437	1.29915	-2.11757	2.49669	-0.848151	0.396354	NA
Hoxb7	0.713473	-2.11687	2.98026	-0.710298	0.47752	NA
Gm17315	1.89189	-2.11621	1.58541	-1.3348	0.18194	NA
Grin2c	0.968935	-2.11131	2.36341	-0.893332	0.371679	NA
Gm27602	0.468239	-2.11094	2.87423	-0.734437	0.462682	NA
Gm7561	0.462581	-2.11048	2.86655	-0.736243	0.461583	NA
Gm14461	0.486534	-2.10997	2.85816	-0.738227	0.460377	NA
Gm26787	0.550873	-2.10671	3.08351	-0.683218	0.494469	NA
Nsg2	1.81353	-2.10506	1.66675	-1.26297	0.206599	NA
Gm45591	1.84897	-2.10447	1.6011	-1.31439	0.188714	NA
Gm29797	1.60581	-2.10339	1.74121	-1.20801	0.227044	NA
4930556J24Rik	1.74844	-2.10172	1.92983	-1.08908	0.276121	NA
Lrrc3	5.00496	-2.10172	1.12669	-1.8654	0.0621258	NA
Fer1l6	0.685616	-2.09806	2.6852	-0.781345	0.4346	NA
Gm13405	2.893	-2.09768	1.42314	-1.47398	0.140488	NA
AC154849.1	15.8585	-2.09759	0.734285	-2.85664	0.00428147	0.0277486
Dlx3	0.200531	-2.09748	4.35351	-0.481789	0.629956	NA
Trib2	0.200531	-2.09748	4.35351	-0.481789	0.629956	NA
Pnliprp2	0.200531	-2.09748	4.35351	-0.481789	0.629956	NA
Cdh9	0.200531	-2.09748	4.35351	-0.481789	0.629956	NA
Cyp2e1	0.200531	-2.09748	4.35351	-0.481789	0.629956	NA
Dlx6	0.200531	-2.09748	4.35351	-0.481789	0.629956	NA
Kcnj5	0.200531	-2.09748	4.35351	-0.481789	0.629956	NA
Mthfr-ps1	0.200531	-2.09748	4.35351	-0.481789	0.629956	NA
Onecut3	0.200531	-2.09748	4.35351	-0.481789	0.629956	NA
Spin2c	0.200531	-2.09748	4.35351	-0.481789	0.629956	NA
Olfr1336	0.200531	-2.09748	4.35351	-0.481789	0.629956	NA
9430021M05Rik	0.200531	-2.09748	4.35351	-0.481789	0.629956	NA
Gm4889	0.200531	-2.09748	4.35351	-0.481789	0.629956	NA
Hist1h2bq	0.200531	-2.09748	4.35351	-0.481789	0.629956	NA
Gm24578	0.200531	-2.09748	4.35351	-0.481789	0.629956	NA
Gm24384	0.200531	-2.09748	4.35351	-0.481789	0.629956	NA
Gm5970	0.200531	-2.09748	4.35351	-0.481789	0.629956	NA
B230119M05Rik	0.200531	-2.09748	4.35351	-0.481789	0.629956	NA
Gm25371	0.200531	-2.09748	4.35351	-0.481789	0.629956	NA
Gm22384	0.200531	-2.09748	4.35351	-0.481789	0.629956	NA
Gm25432	0.200531	-2.09748	4.35351	-0.481789	0.629956	NA
Gm17138	0.200531	-2.09748	4.35351	-0.481789	0.629956	NA
Gm7029	0.200531	-2.09748	4.35351	-0.481789	0.629956	NA
Olfr463	0.200531	-2.09748	4.35351	-0.481789	0.629956	NA
Gm26600	0.200531	-2.09748	4.35351	-0.481789	0.629956	NA
1700026J14Rik	0.200531	-2.09748	4.35351	-0.481789	0.629956	NA
Gm27527	0.200531	-2.09748	4.35351	-0.481789	0.629956	NA
Rbm6-ps2	0.200531	-2.09748	4.35351	-0.481789	0.629956	NA
Olfr1060-ps1	0.200531	-2.09748	4.35351	-0.481789	0.629956	NA
Gm37851	0.200531	-2.09748	4.35351	-0.481789	0.629956	NA
Gm5712	0.200531	-2.09748	4.35351	-0.481789	0.629956	NA
Gm40331	0.200531	-2.09748	4.35351	-0.481789	0.629956	NA
Gm5442	0.200531	-2.09748	4.35351	-0.481789	0.629956	NA
Gm42550	0.200531	-2.09748	4.35351	-0.481789	0.629956	NA
Gm45135	0.200531	-2.09748	4.35351	-0.481789	0.629956	NA
Gm44576	0.200531	-2.09748	4.35351	-0.481789	0.629956	NA
Gm33053	0.200531	-2.09748	4.35351	-0.481789	0.629956	NA
AC069561.3	0.200531	-2.09748	4.35351	-0.481789	0.629956	NA
Rpl26-ps6	0.200531	-2.09748	4.35351	-0.481789	0.629956	NA
AC153524.1	0.200531	-2.09748	4.35351	-0.481789	0.629956	NA
AC122301.2	0.200531	-2.09748	4.35351	-0.481789	0.629956	NA
CT010449.1	0.200531	-2.09748	4.35351	-0.481789	0.629956	NA
CT030170.7	0.200531	-2.09748	4.35351	-0.481789	0.629956	NA
AC127371.1	0.200531	-2.09748	4.35351	-0.481789	0.629956	NA
Hoxb6	0.418671	-2.09747	4.35351	-0.481789	0.629956	NA
Gm45879	0.418671	-2.09747	4.35351	-0.481789	0.629956	NA
Lyzl4	0.2482	-2.09747	4.35351	-0.481789	0.629956	NA
Klk9	0.2482	-2.09747	4.35351	-0.481789	0.629956	NA
Trav17	0.2482	-2.09747	4.35351	-0.481789	0.629956	NA
Gm2693	0.2482	-2.09747	4.35351	-0.481789	0.629956	NA
Gm2238	0.2482	-2.09747	4.35351	-0.481789	0.629956	NA
AC069562.2	0.2482	-2.09747	4.35351	-0.481789	0.629956	NA
AC125539.2	0.2482	-2.09747	4.35351	-0.481789	0.629956	NA
Gabrb3	0.291306	-2.09747	4.35351	-0.481789	0.629956	NA
Sh3rf3	0.291306	-2.09747	4.35351	-0.481789	0.629956	NA
Gm22058	0.309601	-2.09747	4.35351	-0.481789	0.629956	NA
Olfr1226	0.309601	-2.09747	4.35351	-0.481789	0.629956	NA
Gm11531	0.291306	-2.09747	4.35351	-0.481789	0.629956	NA
Gm15632	0.291306	-2.09747	4.35351	-0.481789	0.629956	NA
Slc22a1	0.295869	-2.09747	4.35351	-0.481789	0.629956	NA
Gm43751	0.295869	-2.09747	4.35351	-0.481789	0.629956	NA
Foxf1	0.343538	-2.09747	4.35351	-0.481789	0.629956	NA
Zfp354a	0.248848	-2.09747	4.35351	-0.481789	0.629956	NA
Wscd2	0.248848	-2.09747	4.35351	-0.481789	0.629956	NA
Gm12526	0.248848	-2.09747	4.35351	-0.481789	0.629956	NA
Gm6322	0.248848	-2.09747	4.35351	-0.481789	0.629956	NA
AC158518.1	0.248848	-2.09747	4.35351	-0.481789	0.629956	NA
Kcnj8	0.31442	-2.09747	4.35351	-0.481789	0.629956	NA
Sox1ot	0.320727	-2.09747	4.35351	-0.481789	0.629956	NA
Gabrg3	0.320727	-2.09747	4.35351	-0.481789	0.629956	NA
Uqcrh-ps2	0.320727	-2.09747	4.35351	-0.481789	0.629956	NA
Gm15735	0.320727	-2.09747	4.35351	-0.481789	0.629956	NA
Gm17230	0.297165	-2.09747	4.35351	-0.481789	0.629956	NA
Gm29282	0.297165	-2.09747	4.35351	-0.481789	0.629956	NA
Gm44954	4.76534	-2.09706	0.888867	-2.35925	0.0183121	NA
Aldh3b2	1.05179	-2.09705	1.90132	-1.10294	0.270052	NA
2810442N19Rik	0.296517	-2.09703	4.31372	-0.486131	0.626875	NA
Gm29019	0.296517	-2.09703	4.31372	-0.486131	0.626875	NA
Gm1947	0.701967	-2.09653	2.66565	-0.786499	0.431575	NA
Rps2-ps9	6.25337	-2.09618	1.0296	-2.03592	0.0417586	0.153322
Ephx4	0.339623	-2.09497	4.1438	-0.505567	0.61316	NA
Gm23718	0.339623	-2.09497	4.1438	-0.505567	0.61316	NA
AC121997.2	0.338975	-2.09469	4.12224	-0.508143	0.611353	NA
Gm20276	0.357918	-2.09423	4.08797	-0.51229	0.608448	NA
Gm14437	0.369044	-2.09319	4.01421	-0.521446	0.602056	NA
Gm13954	2.00849	-2.09214	1.44189	-1.45097	0.146789	NA
Gm24198	0.386644	-2.09214	3.94305	-0.530588	0.595704	NA
Gm8492	0.411502	-2.09201	3.93499	-0.531643	0.594973	NA
Clcnka	0.523648	-2.08886	3.74779	-0.557357	0.577283	NA
Gm14124	0.48924	-2.08858	3.73237	-0.559584	0.575763	NA
Gm37101	0.481982	-2.08825	3.71518	-0.562087	0.574057	NA
Gm42969	0.477419	-2.08815	3.70971	-0.562888	0.573511	NA
Akp3	0.478866	-2.08707	3.69168	-0.565344	0.57184	NA
Asb10	0.516557	-2.08554	2.54024	-0.821003	0.411645	NA
1700030M09Rik	0.837637	-2.08272	3.45752	-0.602375	0.546925	NA
Gm37642	1.62044	-2.08103	1.99821	-1.04144	0.297669	NA
Gm29164	1.45088	-2.08102	1.98602	-1.04783	0.294716	NA
Ighv1-79	0.732149	-2.08006	3.35399	-0.620177	0.535142	NA
Bmyc	1.01892	-2.07955	1.88579	-1.10274	0.270139	NA
Chn1	4.52317	-2.07917	1.05573	-1.96941	0.0489056	NA
Pamr1	0.477466	-2.07756	3.26616	-0.636087	0.524719	NA
Rps7-ps2	3.8337	-2.07696	1.07984	-1.9234	0.0544301	NA
Smim10l2a	0.653008	-2.07695	2.54332	-0.816627	0.414141	NA
Chit1	1.95774	-2.07682	1.72042	-1.20715	0.227373	NA
Gm8488	0.600776	-2.07672	2.57763	-0.805671	0.420433	NA
Gm4668	0.529954	-2.07654	3.23248	-0.642398	0.520615	NA
Gm37564	0.501573	-2.07577	3.20816	-0.647029	0.517613	NA
1190005I06Rik	0.544287	-2.07571	3.20618	-0.647409	0.517367	NA
AC144772.1	2.00545	-2.07567	1.6634	-1.24785	0.212087	NA
Gm43464	0.509353	-2.07473	3.01056	-0.689148	0.49073	NA
Reep1	13.633	-2.07402	0.600473	-3.45397	0.000552392	0.00511175
Olfr1033	3.80477	-2.07381	1.05134	-1.97254	0.0485481	NA
Gm16335	3.93032	-2.07366	1.19961	-1.72862	0.0838776	NA
Gm44439	0.629642	-2.0731	3.1281	-0.662733	0.507502	NA
4930470B04Rik	0.598911	-2.07287	3.12153	-0.664056	0.506654	NA
8030474K03Rik	0.656355	-2.06932	3.02679	-0.683669	0.494184	NA
Sorbs1	18.5932	-2.0678	0.646489	-3.19851	0.00138138	0.0111792
Gm42464	3.51263	-2.0675	1.0186	-2.02976	0.0423811	NA
Gm24290	1.03324	-2.06533	2.93175	-0.70447	0.48114	NA
Gm25483	1.43388	-2.06519	1.57582	-1.31055	0.19001	NA
Gm16230	2.07235	-2.06492	1.33014	-1.5524	0.120566	NA
Mir7669	0.910802	-2.06298	2.34177	-0.880951	0.378344	NA
Gm4907	0.695559	-2.06151	2.85073	-0.723153	0.469586	NA
Gm38140	2.6469	-2.06067	1.31204	-1.57058	0.11628	NA
Gm14399	1.65868	-2.05971	1.44519	-1.42522	0.154094	NA
Gm25544	1.72348	-2.05955	2.11924	-0.971835	0.331132	NA
Gm9836	1.47504	-2.05855	2.12516	-0.968653	0.332718	NA
Abi3bp	1.55577	-2.05823	1.64434	-1.25171	0.210677	NA
Mmrn2	1.93157	-2.05718	1.84659	-1.11404	0.265263	NA
Gm44168	2.19499	-2.05672	1.52693	-1.34696	0.177992	NA
Sgcg	0.653357	-2.05651	2.75647	-0.746067	0.455627	NA
Fam171a2	7.74088	-2.05387	0.769463	-2.66923	0.00760264	0.0430892
H2af-ps	0.548601	-2.05358	2.34125	-0.87713	0.380416	NA
B230322F03Rik	2.05267	-2.05349	1.43629	-1.42972	0.152797	NA
AC129217.1	2.55494	-2.05342	1.42951	-1.43646	0.150873	NA
Fez1	0.650798	-2.05274	2.69295	-0.762265	0.445902	NA
4930465K10Rik	0.681683	-2.05105	2.66631	-0.769249	0.441746	NA
Gm22098	1.40601	-2.0509	1.85527	-1.10544	0.268967	NA
Pde1a	0.639369	-2.05063	2.6598	-0.770974	0.440723	NA
Gm37614	0.70125	-2.04992	2.57277	-0.796776	0.425581	NA
Gm44632	0.805747	-2.04902	2.63552	-0.777462	0.436886	NA
Gm19046	2.72424	-2.04886	1.34476	-1.52359	0.127611	NA
Gm13708	2.58377	-2.04725	1.31517	-1.55664	0.119556	NA
Col2a1	1.47926	-2.04527	1.60508	-1.27425	0.202576	NA
Gm12488	0.676053	-2.04484	2.61814	-0.781027	0.434787	NA
Gm22175	1.43529	-2.04477	1.59401	-1.28278	0.199568	NA
AC162181.1	1.14626	-2.04062	2.02213	-1.00914	0.312906	NA
Gm24392	1.24282	-2.0406	2.02264	-1.00888	0.313032	NA
BC051019	2.63527	-2.03998	1.29808	-1.57154	0.116058	NA
Slc5a10	0.79575	-2.03939	2.50697	-0.813487	0.415939	NA
Gm25896	0.835437	-2.0391	2.05331	-0.993079	0.320671	NA
Gm12745	0.763357	-2.0388	2.05984	-0.989782	0.322281	NA
Rncr4	1.06005	-2.03686	2.47723	-0.822231	0.410945	NA
Gm45593	1.18555	-2.0362	2.11868	-0.96107	0.336517	NA
Gcm2	19.3845	-2.03585	0.539937	-3.77054	0.000162896	0.00182815
Enox1	1.63134	-2.03535	1.55018	-1.31298	0.18919	NA
4930599N24Rik	0.736754	-2.03519	2.45838	-0.827858	0.407751	NA
Gm37522	6.17301	-2.03464	1.05986	-1.91972	0.0548931	NA
Prdm6	0.674958	-2.0338	2.36371	-0.860426	0.389554	NA
Mip	1.09927	-2.03329	2.1929	-0.927216	0.353814	NA
A430028G04Rik	1.26958	-2.03233	2.21964	-0.915612	0.35987	NA
Gm23126	0.759821	-2.02985	2.40188	-0.845109	0.39805	NA
Gm42671	1.79024	-2.02451	2.23071	-0.907563	0.364109	NA
Nek5	2.02445	-2.0241	1.38491	-1.46154	0.143868	NA
Gm22613	0.58837	-2.02302	2.56406	-0.788992	0.430117	NA
Gm26705	0.673414	-2.02271	2.57949	-0.784149	0.432953	NA
Gm44458	3.03326	-2.022	1.77105	-1.1417	0.253579	NA
Gm23793	0.558949	-2.02194	2.61824	-0.772251	0.439966	NA
Gm8783	0.85746	-2.02014	2.15146	-0.938966	0.347748	NA
Aldoc	473.412	-2.01727	0.121538	-16.5978	7.22841e-62	3.67758e-59
Gm9051	3.14639	-2.01693	1.19402	-1.6892	0.0911815	NA
Spata31d1a	1.08356	-2.01334	2.0712	-0.972064	0.331019	NA
Gm45186	2.49064	-2.01079	1.27811	-1.57326	0.115659	NA
Gm14455	5.66389	-2.01008	1.0426	-1.92795	0.0538608	NA
Pdpn	11.9371	-2.00997	0.64905	-3.09679	0.00195626	0.0148033
9930004E17Rik	2.89516	-2.00898	1.2892	-1.55831	0.119159	NA
Ric3	1.09219	-2.00803	2.01685	-0.995623	0.319433	NA
Adam11	15.409	-2.00765	0.510653	-3.93153	8.44087e-05	0.0010348
Tns1	286.656	-2.00452	0.145069	-13.8177	1.99461e-43	6.34245e-41
Cdhr5	0.666107	-2.00349	2.28854	-0.875442	0.381333	NA
Atp1b2	2.85557	-2.00026	1.33273	-1.50087	0.133389	NA
Rasl10b	5.83904	-1.99991	0.948137	-2.10931	0.0349182	NA
Syna	0.423256	-1.99678	3.15722	-0.632449	0.527094	NA
Hspd1-ps4	0.799169	-1.99575	2.15524	-0.926002	0.354445	NA
Gm34091	0.47792	-1.99556	3.0598	-0.652184	0.514282	NA
Rap1gapos	0.726642	-1.99455	2.1373	-0.933211	0.350711	NA
Gm40884	0.854394	-1.99303	2.11549	-0.942112	0.346135	NA
Gm11971	0.738186	-1.99286	2.11315	-0.943074	0.345643	NA
Itgad	8.45527	-1.99258	0.71582	-2.78364	0.00537526	0.0330417
Efr3b	4.82435	-1.99215	1.14605	-1.73828	0.0821617	NA
Zdhhc19	3.79012	-1.99025	1.05563	-1.88537	0.0593798	NA
2610028E06Rik	14.3221	-1.9901	0.546414	-3.64212	0.000270403	0.00279618
Cct3-ps1	7.79655	-1.98452	0.773865	-2.56442	0.0103348	0.0545438
Gm29488	3.57864	-1.98303	1.22906	-1.61345	0.106646	NA
Gm5507	2.73545	-1.98237	1.22828	-1.61394	0.106539	NA
Gm6612	2.50142	-1.98146	1.43558	-1.38025	0.167509	NA
Phox2a	1.01471	-1.97942	2.34362	-0.844598	0.398335	NA
Snph	1.01907	-1.97821	2.23718	-0.884242	0.376566	NA
Gm12871	3.18556	-1.9746	1.12441	-1.75612	0.0790683	NA
Gm42669	1.07579	-1.97327	1.89998	-1.03858	0.299002	NA
Gm24053	0.850331	-1.97234	2.53602	-0.777728	0.436729	NA
Epb41l4b	0.414187	-1.96912	3.79299	-0.519147	0.603658	NA
Gm12869	1.66076	-1.96835	1.54051	-1.27772	0.201347	NA
S100a14	0.759762	-1.96743	2.09348	-0.939791	0.347325	NA
Gm37526	0.510822	-1.96473	3.10284	-0.633204	0.526601	NA
Cfap46	11.3887	-1.96451	0.675916	-2.90644	0.00365563	0.024634
Hic1	5.71814	-1.96435	0.798337	-2.46056	0.0138722	NA
2700078F05Rik	2.99213	-1.96318	1.30416	-1.50532	0.132242	NA
Myo1h	8.51801	-1.9611	0.764484	-2.56526	0.0103098	0.0544307
B3galnt1	0.576969	-1.95954	2.67537	-0.732439	0.463901	NA
Itm2a	0.625158	-1.95923	2.65644	-0.737542	0.460793	NA
Stac	0.647355	-1.95873	2.63782	-0.742556	0.457751	NA
Crybb1	0.6003	-1.95857	2.61766	-0.748216	0.45433	NA
4933405D12Rik	0.970806	-1.95851	1.96763	-0.995362	0.31956	NA
Gm11992	16.5152	-1.9575	0.576883	-3.39323	0.000690725	0.00621978
Olfr173	0.646963	-1.95667	2.65441	-0.737142	0.461036	NA
Klk1b9	1.01752	-1.95648	1.94341	-1.00673	0.314066	NA
1810059C17Rik	2.18832	-1.95606	1.70973	-1.14407	0.252593	NA
Gm23171	1.14302	-1.95386	1.92046	-1.01739	0.308969	NA
Tspan13	6.34535	-1.9536	0.913144	-2.13942	0.0324013	0.128086
Gm26558	0.694478	-1.95353	2.67991	-0.728951	0.466032	NA
Gm45313	1.12613	-1.95274	1.90258	-1.02637	0.304719	NA
Gm26874	1.0959	-1.95269	2.35133	-0.830463	0.406277	NA
Gm37250	0.604952	-1.95241	2.68915	-0.726032	0.467819	NA
Eva1a	3.94141	-1.95235	1.02069	-1.91278	0.0557761	NA
1700110K17Rik	1.62649	-1.95167	1.62589	-1.20037	0.229995	NA
Mir1931	0.982531	-1.95057	2.27938	-0.855744	0.39214	NA
Gm16686	0.968467	-1.9504	2.27424	-0.857607	0.39111	NA
P4ha2	62.4933	-1.95009	0.270707	-7.20369	5.86024e-13	3.04234e-11
Gm11773	2.4128	-1.94986	1.54396	-1.26289	0.206629	NA
Gm45877	1.03634	-1.94969	2.2524	-0.865605	0.386707	NA
AC140354.1	2.3734	-1.94676	1.3795	-1.41121	0.158183	NA
Jph4	3.25324	-1.94601	1.36333	-1.42739	0.153468	NA
Dmwd	27.7375	-1.94479	0.413682	-4.70117	2.58677e-06	4.68349e-05
CT571271.1	0.905948	-1.94468	2.75629	-0.705543	0.480472	NA
Gm17828	0.963447	-1.94462	2.12057	-0.917028	0.359128	NA
AC158988.1	1.16781	-1.94332	2.09208	-0.928897	0.352943	NA
AA986860	3.93909	-1.94149	1.04437	-1.85899	0.063028	NA
Gm7967	1.32442	-1.94123	2.04974	-0.947058	0.343609	NA
Gm8173	1.16384	-1.94079	1.89551	-1.02388	0.30589	NA
Gm25436	2.7326	-1.94008	1.20911	-1.60455	0.108592	NA
2310044K18Rik	2.55705	-1.93762	1.23901	-1.56384	0.117854	NA
Ablim1	3.49047	-1.93621	1.10711	-1.74889	0.0803108	NA
Gm1673	35.0385	-1.93609	0.345242	-5.60792	2.04769e-08	5.61112e-07
Gm22106	1.68364	-1.93555	1.82092	-1.06295	0.287806	NA
Gm44270	1.80467	-1.93517	1.32642	-1.45894	0.144581	NA
Gm43365	2.30086	-1.93372	1.49532	-1.29318	0.195949	NA
Mrap2	1.81226	-1.93331	1.60821	-1.20215	0.229305	NA
Zscan10	2.1882	-1.93296	1.65935	-1.16488	0.244066	NA
A630031M04Rik	1.39958	-1.9322	1.64218	-1.17661	0.239352	NA
Gm43850	9.48087	-1.93145	0.842162	-2.29344	0.0218228	0.0958232
Trav16	1.52433	-1.93117	1.89233	-1.02052	0.307482	NA
Gm13783	0.887983	-1.93107	1.96973	-0.980376	0.3269	NA
Rragd	11.9454	-1.93106	0.557018	-3.46678	0.000526737	0.00492019
Ciita	1.7993	-1.93075	1.56658	-1.23246	0.217778	NA
AC123738.2	1.69779	-1.93059	1.44577	-1.33534	0.181764	NA
Gm26672	1.72859	-1.92979	1.77149	-1.08936	0.275995	NA
Prss8	1.79727	-1.92951	1.62128	-1.19012	0.234001	NA
Thap8	2.77219	-1.92836	1.31348	-1.46813	0.142068	NA
Frs3os	0.80321	-1.92733	2.41907	-0.796725	0.425611	NA
Cacng8	11.6511	-1.9265	0.634117	-3.03809	0.00238086	0.0173622
Iqcg	415.55	-1.9255	0.109309	-17.6152	1.88196e-69	1.14897e-66
Gm13889	1.35004	-1.92406	1.88328	-1.02165	0.306944	NA
Tmem88b	1.04606	-1.92355	1.88635	-1.01972	0.307861	NA
Gm14205	1.86604	-1.92339	1.48336	-1.29664	0.194754	NA
Gm6568	1.11627	-1.92291	2.3682	-0.811969	0.416809	NA
Scrt1	1.26815	-1.92142	2.02496	-0.948868	0.342688	NA
Tpd52l1	1.53537	-1.92136	1.7856	-1.07603	0.281915	NA
Gm10972	0.937638	-1.9213	2.99248	-0.642045	0.520844	NA
Atp6v0d2	13.0759	-1.92114	0.556314	-3.45334	0.000553686	0.00511557
Gm36934	3.03484	-1.91514	1.23609	-1.54935	0.121298	NA
Rp1	0.636932	-1.91463	3.07135	-0.623383	0.533033	NA
Gm28548	4.81262	-1.91456	0.878325	-2.17979	0.029273	NA
Mettl4-ps1	1.27033	-1.91336	2.41331	-0.792838	0.427872	NA
Bcas1os2	1.42614	-1.9119	1.96156	-0.974687	0.329716	NA
Scn4a	2.23283	-1.91167	1.31706	-1.45147	0.14665	NA
2410080I02Rik	1.11495	-1.91107	1.92934	-0.990533	0.321914	NA
4930449I04Rik	0.587566	-1.91103	3.11667	-0.613164	0.539768	NA
Gm44178	1.26284	-1.91023	1.97335	-0.968014	0.333037	NA
Serpina1a	0.54342	-1.90564	3.18753	-0.597844	0.549944	NA
Gm19395	4.70995	-1.90497	1.13837	-1.67342	0.0942447	NA
AC150314.1	2.56165	-1.90483	1.44442	-1.31875	0.187254	NA
Gm3081	1.11401	-1.90415	1.9271	-0.988093	0.323107	NA
Gm15582	3.81797	-1.90389	1.07398	-1.77273	0.0762729	NA
Gm22607	1.04794	-1.90283	3.22652	-0.589749	0.555359	NA
Camk1g	3.21207	-1.90026	1.04328	-1.82143	0.0685414	NA
Gm19898	0.423403	-1.89989	3.26888	-0.581206	0.561101	NA
Mfsd2a	13.1234	-1.89767	0.623798	-3.04212	0.00234917	0.0171721
Gm44662	0.418191	-1.89762	3.30272	-0.574564	0.565586	NA
Adgrd1	5.89656	-1.89724	0.982231	-1.93156	0.0534138	NA
Gm15739	0.871719	-1.89703	2.07743	-0.913163	0.361157	NA
AC127242.1	0.591503	-1.89666	2.37793	-0.797608	0.425098	NA
Fgfr1	2.1827	-1.89652	1.5327	-1.23737	0.215949	NA
Ednrb	9.22561	-1.89617	0.755085	-2.5112	0.0120322	0.061236
AC153152.3	0.601188	-1.89485	3.05822	-0.619593	0.535526	NA
Eml1	0.924678	-1.89208	2.12226	-0.891543	0.372638	NA
Pla2g10	2.71222	-1.89152	1.31725	-1.43596	0.151012	NA
Ak7	4.07933	-1.89112	1.19588	-1.58136	0.113795	NA
Park2	1.64484	-1.89003	1.57953	-1.19658	0.231472	NA
Gm45564	2.26598	-1.88897	1.284	-1.47116	0.141248	NA
Gm37035	0.474216	-1.88809	3.20396	-0.5893	0.55566	NA
Hsd17b13	0.784266	-1.88809	2.54383	-0.742223	0.457952	NA
Gm19385	0.738038	-1.8855	2.60298	-0.724362	0.468844	NA
Gm37541	1.42995	-1.8836	1.93669	-0.972586	0.330759	NA
AC154683.1	2.25272	-1.88336	1.33894	-1.4066	0.159546	NA
Gm45294	3.70601	-1.87881	1.34594	-1.39591	0.162743	NA
Samd14	8.1449	-1.87717	0.872528	-2.15142	0.0314434	0.12524
Gm29736	0.751941	-1.87663	2.28938	-0.819714	0.412379	NA
Gm44917	0.551424	-1.87588	3.68712	-0.508764	0.610917	NA
CT030170.2	3.36893	-1.87582	1.04503	-1.79499	0.0726553	NA
Phf21b	22.8175	-1.87481	0.472268	-3.9698	7.19319e-05	0.000894052
AC131120.1	0.70476	-1.87354	2.32912	-0.804396	0.421168	NA
Epas1	34.1609	-1.87335	0.384862	-4.8676	1.12961e-06	2.24789e-05
Gm4651	0.64923	-1.8728	2.33897	-0.800693	0.423309	NA
Gm37663	0.494633	-1.87207	3.76861	-0.496754	0.619363	NA
Mcpt4	0.497239	-1.87161	3.77878	-0.495296	0.620392	NA
Aspg	1.75847	-1.8702	1.35444	-1.38079	0.167342	NA
Gm15491	0.453635	-1.86903	3.1418	-0.594893	0.551915	NA
Mir7237	2.61999	-1.86689	1.14021	-1.63732	0.101565	NA
Sgce	1.12401	-1.86614	1.87736	-0.994024	0.320211	NA
Gm26670	0.399193	-1.8659	3.91243	-0.476916	0.633422	NA
Gm45809	3.12068	-1.86574	1.30768	-1.42675	0.153651	NA
E330040D14Rik	0.398545	-1.86567	3.91802	-0.476178	0.633948	NA
Cdh18	0.388122	-1.86532	3.92749	-0.47494	0.63483	NA
Hs3st3b1	23.8343	-1.86346	0.46042	-4.0473	5.18124e-05	0.000674755
AC153971.1	0.345016	-1.86131	4.03123	-0.461721	0.644281	NA
Egr4	0.363567	-1.86126	4.03182	-0.461642	0.644338	NA
Gm22883	0.350876	-1.85968	4.07475	-0.456392	0.648108	NA
Stra6	52.1414	-1.85931	0.306353	-6.06918	1.28564e-09	4.27511e-08
Tuba3a	0.967808	-1.85849	2.56434	-0.724743	0.468609	NA
4930431P19Rik	5.80897	-1.85826	0.849439	-2.18763	0.0286966	NA
Gm46204	0.637187	-1.85688	2.59488	-0.715593	0.474243	NA
Gm37593	0.315642	-1.85627	4.17261	-0.444869	0.656415	NA
Egln3	2648.89	-1.85612	0.0993423	-18.6841	6.66812e-78	5.35661e-75
Gm16263	0.320461	-1.85593	4.18256	-0.44373	0.657237	NA
Gm28727	2.45269	-1.85458	1.18928	-1.55942	0.118897	NA
Emp1	9.35438	-1.85407	0.728379	-2.54547	0.010913	0.0568095
Gm22420	0.577223	-1.85377	2.65733	-0.697607	0.485423	NA
AC154729.1	0.303207	-1.85374	4.24931	-0.436246	0.662658	NA
Slc10a4	1.1584	-1.85304	1.98648	-0.932823	0.350911	NA
4732419C18Rik	0.535341	-1.85281	2.6777	-0.691941	0.488974	NA
Oprk1	0.158903	-1.84997	4.37296	-0.423048	0.67226	NA
Pkd2l1	0.158903	-1.84997	4.37296	-0.423048	0.67226	NA
Zfp423	0.158903	-1.84997	4.37296	-0.423048	0.67226	NA
Zfp936	0.158903	-1.84997	4.37296	-0.423048	0.67226	NA
Klf14	0.158903	-1.84997	4.37296	-0.423048	0.67226	NA
Gm12834	0.158903	-1.84997	4.37296	-0.423048	0.67226	NA
Gm12718	0.158903	-1.84997	4.37296	-0.423048	0.67226	NA
Mir5619	0.158903	-1.84997	4.37296	-0.423048	0.67226	NA
Gm26867	0.158903	-1.84997	4.37296	-0.423048	0.67226	NA
Gm17786	0.158903	-1.84997	4.37296	-0.423048	0.67226	NA
Gm44756	0.158903	-1.84997	4.37296	-0.423048	0.67226	NA
Gm7351	0.158903	-1.84997	4.37296	-0.423048	0.67226	NA
Gm33958	0.158903	-1.84997	4.37296	-0.423048	0.67226	NA
AC121960.2	0.352172	-1.84997	4.37296	-0.423048	0.67226	NA
Gm45301	0.386681	-1.84997	4.37296	-0.423048	0.67226	NA
Serpinb9b	0.206572	-1.84995	4.37296	-0.423043	0.672264	NA
Gm18485	0.206572	-1.84995	4.37296	-0.423043	0.672264	NA
AC155237.1	0.206572	-1.84995	4.37296	-0.423043	0.672264	NA
Gm8556	0.249678	-1.84995	4.37296	-0.423043	0.672264	NA
Gm22791	0.20722	-1.84995	4.37296	-0.423043	0.672264	NA
Gm37161	0.20722	-1.84995	4.37296	-0.423043	0.672264	NA
Ndnf	0.279099	-1.84995	4.37296	-0.423043	0.672264	NA
Ntm	0.279099	-1.84995	4.37296	-0.423043	0.672264	NA
Gm13677	0.279099	-1.84995	4.37296	-0.423043	0.672264	NA
Gm13481	0.279099	-1.84995	4.37296	-0.423043	0.672264	NA
Gm45288	0.279099	-1.84995	4.37296	-0.423043	0.672264	NA
Adgrf1	0.255537	-1.84995	4.37296	-0.423043	0.672264	NA
Gm12804	0.385027	-1.84805	3.83488	-0.481906	0.629873	NA
C1qtnf6	6.01294	-1.84802	0.913109	-2.02388	0.0429824	NA
AC158115.2	0.494096	-1.8455	3.08429	-0.598355	0.549603	NA
Gm23102	0.388425	-1.84441	4.31273	-0.427667	0.668894	NA
Gm37150	0.388425	-1.84441	4.31273	-0.427667	0.668894	NA
Gm12774	1.41564	-1.84385	1.48127	-1.24478	0.213214	NA
Tmprss9	4.96739	-1.83651	1.12385	-1.63411	0.102235	NA
Mir5106	0.467898	-1.83643	3.13399	-0.58597	0.557895	NA
Kcnq4	0.508621	-1.83533	3.70431	-0.495457	0.620278	NA
Gm3940	1.55145	-1.83502	2.01805	-0.909303	0.36319	NA
Gm14519	1.09654	-1.83465	1.99937	-0.917616	0.35882	NA
n-R5s96	0.420229	-1.83439	3.21079	-0.571322	0.567781	NA
Gm12187	0.539724	-1.83409	3.64197	-0.503599	0.614543	NA
Aldh1a7	327.004	-1.83312	0.122128	-15.0098	6.33708e-51	2.61413e-48
Wfdc3	1.3	-1.83223	1.88798	-0.970475	0.33181	NA
Gm37258	1.8029	-1.83187	1.78841	-1.0243	0.305694	NA
Ttll10	2.15515	-1.83125	1.3561	-1.35038	0.176894	NA
Nrep	7.40853	-1.83005	0.757637	-2.41547	0.0157151	0.0751438
Gm42883	1.72744	-1.82998	1.63285	-1.12073	0.262405	NA
Kel	11.6009	-1.82698	1.61514	-1.13116	0.257989	0.516308
AC159809.2	10.9885	-1.82644	0.636358	-2.87014	0.00410292	0.0269368
9530059O14Rik	1.90901	-1.82527	1.86249	-0.980016	0.327078	NA
Vldlr	73.2813	-1.82513	0.22763	-8.01797	1.07505e-15	7.1653e-14
Auts2	17.3468	-1.825	0.49189	-3.71017	0.000207119	0.00223095
4930520P13Rik	3.22578	-1.82465	1.10555	-1.65045	0.0988515	NA
Olfr482	1.08465	-1.82129	2.04306	-0.891455	0.372685	NA
Cyp2g1	2.40035	-1.82121	1.26296	-1.44201	0.149299	NA
9130208D14Rik	1.64849	-1.82061	1.7258	-1.05494	0.291454	NA
Gm44148	1.48307	-1.82034	1.50637	-1.20843	0.226883	NA
Gm12864	2.72077	-1.81992	1.51407	-1.202	0.229364	NA
Sox6	4.16767	-1.81793	1.46514	-1.24078	0.214685	NA
Gm12666	0.672469	-1.81667	3.02834	-0.599892	0.548578	NA
Gm8420	0.889008	-1.81643	3.02202	-0.601067	0.547796	NA
AC124709.2	2.64935	-1.81487	1.29784	-1.39838	0.161998	NA
Gm13392	0.80641	-1.81426	2.96882	-0.611104	0.541131	NA
Cep295nl	8.42067	-1.81302	0.74319	-2.43952	0.0147069	0.0713984
Gm13371	2.24868	-1.8127	1.2846	-1.4111	0.158216	NA
Trpm3	5.52033	-1.8123	0.921522	-1.96664	0.0492251	NA
Gm15791	1.36666	-1.81182	1.8702	-0.968782	0.332654	NA
AC166052.1	0.779029	-1.81173	2.09626	-0.864268	0.38744	NA
Gm37588	0.903013	-1.81172	2.13665	-0.847925	0.39648	NA
Gm10440	0.76731	-1.8117	2.22603	-0.813871	0.415719	NA
Nwd2	0.568579	-1.81168	2.37218	-0.763718	0.445035	NA
Gm38122	0.533345	-1.81168	2.40014	-0.754821	0.450356	NA
Spag16	0.423627	-1.81165	2.76311	-0.655657	0.512045	NA
Gm18859	0.375958	-1.81163	3.24808	-0.557755	0.577011	NA
Thegl	2.40646	-1.81059	1.41828	-1.27661	0.201739	NA
Gm6265	2.7639	-1.81038	1.37998	-1.31189	0.189557	NA
Ffar4	7.53023	-1.80825	0.853331	-2.11905	0.0340864	0.132618
Gm37776	9.2927	-1.80742	0.786623	-2.2977	0.021579	0.0950938
Pf4	14.0249	-1.80535	0.560832	-3.21906	0.0012861	0.010531
AC115746.1	1.33402	-1.80215	2.41725	-0.745537	0.455947	NA
Gm10240	0.756823	-1.80096	2.70462	-0.665884	0.505485	NA
Gng4	0.403046	-1.80056	3.84726	-0.468011	0.639777	NA
Gm25148	1.98778	-1.80033	1.25568	-1.43375	0.151644	NA
Cyp2d22	2.45471	-1.80027	1.20932	-1.48866	0.136576	NA
Gimap5	0.258936	-1.79936	4.3763	-0.411159	0.680956	NA
Pcdhb6	0.258936	-1.79936	4.3763	-0.411159	0.680956	NA
Gm29793	0.258936	-1.79936	4.3763	-0.411159	0.680956	NA
Crhbp	0.210619	-1.79935	4.3763	-0.411159	0.680956	NA
Pgr	0.210619	-1.79935	4.3763	-0.411159	0.680956	NA
St6gal1	0.25764	-1.79935	4.3763	-0.411158	0.680957	NA
Tex19.1	0.209971	-1.79935	4.3763	-0.411158	0.680957	NA
Gm10087	0.209971	-1.79935	4.3763	-0.411158	0.680957	NA
Mir181c	0.209971	-1.79935	4.3763	-0.411158	0.680957	NA
Gm4134	0.209971	-1.79935	4.3763	-0.411158	0.680957	NA
Gm9364	0.209971	-1.79935	4.3763	-0.411158	0.680957	NA
Tnni3k	0.162302	-1.79935	4.3763	-0.411158	0.680957	NA
Tmem26	0.162302	-1.79935	4.3763	-0.411158	0.680957	NA
Gm10135	0.162302	-1.79935	4.3763	-0.411158	0.680957	NA
Ren1	0.162302	-1.79935	4.3763	-0.411158	0.680957	NA
Rpl23a-ps1	0.162302	-1.79935	4.3763	-0.411158	0.680957	NA
1700116B05Rik	0.162302	-1.79935	4.3763	-0.411158	0.680957	NA
Gm37885	0.162302	-1.79935	4.3763	-0.411158	0.680957	NA
Ighd	0.162302	-1.79935	4.3763	-0.411158	0.680957	NA
9830132P13Rik	0.162302	-1.79935	4.3763	-0.411158	0.680957	NA
Mir7116	0.162302	-1.79935	4.3763	-0.411158	0.680957	NA
AC154766.1	0.162302	-1.79935	4.3763	-0.411158	0.680957	NA
Muc3	0.282498	-1.79923	4.33498	-0.415049	0.678106	NA
2310015D24Rik	0.282498	-1.79923	4.33498	-0.415049	0.678106	NA
Pde11a	16.8352	-1.79878	0.447978	-4.01534	5.93602e-05	0.000761357
Dnajb8	0.343852	-1.79855	4.12734	-0.435765	0.663007	NA
Dtx1	0.301394	-1.79644	3.6142	-0.49705	0.619154	NA
Gm13373	0.301394	-1.79644	3.6142	-0.49705	0.619154	NA
Gm37017	0.305957	-1.79639	3.60485	-0.498328	0.618253	NA
Apoa5	0.300746	-1.79633	3.59109	-0.500218	0.616922	NA
Zfp36l1-ps	0.32386	-1.79614	3.55366	-0.505434	0.613254	NA
Gm5049	0.32386	-1.79614	3.55366	-0.505434	0.613254	NA
Arhgef16	0.368006	-1.79557	3.44508	-0.521199	0.602228	NA
Trpv1	0.366966	-1.79556	3.44298	-0.521514	0.602009	NA
Gm7553	0.428759	-1.79524	3.38554	-0.530268	0.595926	NA
Spaar	0.494331	-1.79468	3.28989	-0.545514	0.5854	NA
Ephx2	0.57163	-1.79423	3.21673	-0.557782	0.576993	NA
Gm14383	0.815171	-1.79329	2.58718	-0.693142	0.48822	NA
Thbd	241.537	-1.7931	0.133354	-13.4462	3.24054e-41	9.6981e-39
Gm42668	0.378484	-1.79256	2.97573	-0.602392	0.546913	NA
Gm15595	0.439838	-1.79196	2.89908	-0.618114	0.5365	NA
CT009539.1	0.420494	-1.79184	2.88463	-0.62117	0.534488	NA
AC156025.3	0.462304	-1.79153	2.84678	-0.62932	0.52914	NA
Clec1a	0.468164	-1.79141	2.83171	-0.632624	0.52698	NA
Kitl	0.469907	-1.79136	2.82595	-0.633896	0.526149	NA
Gm45052	0.611921	-1.79095	2.77799	-0.644693	0.519126	NA
Gm18986	2.11821	-1.7905	1.30508	-1.37195	0.17008	NA
AC122357.2	1.94377	-1.79015	1.47796	-1.21123	0.225808	NA
Fgf17	0.631018	-1.78968	2.63982	-0.677955	0.4978	NA
Kif26a	1.00347	-1.78923	1.98476	-0.901485	0.367331	NA
Gm42517	0.73897	-1.78915	2.58596	-0.691869	0.48902	NA
1700018B08Rik	0.535479	-1.78854	2.52648	-0.707916	0.478997	NA
1700092E16Rik	0.914406	-1.78851	2.01951	-0.885618	0.375824	NA
Fau-ps2	1.03761	-1.78843	2.51592	-0.710844	0.477181	NA
AC124742.1	0.950287	-1.7884	2.02497	-0.883172	0.377143	NA
Rpl21-ps1	0.529564	-1.78835	2.50902	-0.71277	0.475988	NA
Grip2	1.25986	-1.78768	2.06164	-0.867117	0.385878	NA
Gm8577	0.667663	-1.78761	2.44111	-0.732297	0.463988	NA
Rtn4r	52.7343	-1.78733	0.291747	-6.12632	8.99371e-10	3.06409e-08
Gm21989	4.10513	-1.78728	0.905898	-1.97294	0.0485024	NA
Gm25517	0.836628	-1.78717	2.08892	-0.855549	0.392247	NA
Gm6828	0.871232	-1.78677	2.36699	-0.754869	0.450328	NA
Meis2	0.908507	-1.78676	2.11191	-0.846039	0.397531	NA
Gm29084	0.831362	-1.78666	2.11755	-0.843739	0.398815	NA
Gm2099	0.843429	-1.78651	2.34559	-0.761646	0.446271	NA
Slitrk2	0.66754	-1.78604	2.15447	-0.828992	0.407109	NA
Gm26850	0.902919	-1.78598	2.30168	-0.775945	0.437781	NA
Anks1b	7.06628	-1.78527	0.748505	-2.38511	0.0170738	0.079938
Gm13032	0.775616	-1.78526	2.41924	-0.737943	0.460549	NA
Gm13495	1.4399	-1.78388	1.68264	-1.06017	0.289066	NA
Gm15716	1.06619	-1.78378	2.13274	-0.836382	0.40294	NA
1700080E11Rik	0.695793	-1.78371	2.31324	-0.771088	0.440655	NA
Grid1	0.86019	-1.78352	2.32828	-0.766024	0.443662	NA
Akap6	0.813383	-1.78351	2.32916	-0.76573	0.443837	NA
AC130711.1	0.753542	-1.78307	2.3637	-0.754358	0.450634	NA
Ncald	1.6177	-1.78295	1.73302	-1.02881	0.303569	NA
Fah	34.0781	-1.78186	0.406479	-4.38365	1.16705e-05	0.00018029
Gfra4	0.6542	-1.78054	2.60718	-0.682936	0.494647	NA
AC158538.2	0.589849	-1.78024	2.64187	-0.673856	0.500403	NA
H2-Bl	0.552137	-1.78011	2.6577	-0.669791	0.502991	NA
Kcnk18	1.91655	-1.77925	1.60492	-1.10863	0.267592	NA
AC166997.1	4.69506	-1.77872	0.890809	-1.99674	0.0458531	NA
Gm14416	0.487213	-1.7773	3.08104	-0.576851	0.56404	NA
AC107740.1	0.487213	-1.7773	3.08104	-0.576851	0.56404	NA
Ripk4	0.485917	-1.77729	3.0835	-0.576387	0.564354	NA
Gm37199	0.438248	-1.77693	3.15452	-0.563296	0.573233	NA
Tssk3	2.24296	-1.77683	1.45088	-1.22465	0.220707	NA
Gm11766	3.40066	-1.77649	1.12108	-1.58463	0.11305	NA
Chst10	1.30678	-1.77628	1.7099	-1.03882	0.298888	NA
Ifit1bl1	1.98702	-1.77585	1.69383	-1.04843	0.294442	NA
Gm5436	3.11008	-1.7754	1.23079	-1.44249	0.149164	NA
Fam196b	14.2375	-1.77538	0.999031	-1.7771	0.0755515	0.234404
Kndc1	1.9382	-1.77514	1.77967	-0.997455	0.318544	NA
Gm13357	3.69502	-1.77348	1.0667	-1.66259	0.0963954	NA
Cnga4	4.03221	-1.77261	1.08758	-1.62987	0.103129	NA
Gm43075	2.24821	-1.77153	1.50007	-1.18097	0.237616	NA
Gm25781	2.96969	-1.77127	1.11438	-1.58946	0.111956	NA
Gm32834	1.52495	-1.77024	1.56708	-1.12964	0.258627	NA
Crlf1	0.899918	-1.76989	2.32398	-0.761576	0.446313	NA
4930519P11Rik	1.38102	-1.76765	1.98369	-0.891089	0.372881	NA
Gm38115	1.77115	-1.7671	1.60026	-1.10426	0.269482	NA
Ighv1-23	1.23145	-1.76684	2.05439	-0.860032	0.389771	NA
Mir7059	1.30631	-1.76538	2.01588	-0.875735	0.381174	NA
S100a2	0.640044	-1.76468	2.28667	-0.771727	0.440276	NA
Gm7678	1.12838	-1.76459	2.29844	-0.767732	0.442646	NA
Gm12192	1.06647	-1.7643	2.27565	-0.775295	0.438165	NA
Gm44876	1.17084	-1.76423	2.3464	-0.751886	0.45212	NA
2700029L08Rik	0.683495	-1.76411	2.3632	-0.746493	0.45537	NA
Gm25707	0.678283	-1.76404	2.37241	-0.743565	0.45714	NA
Gm24492	1.0679	-1.76366	2.42907	-0.726061	0.467801	NA
Trav14-3	3.03681	-1.7635	1.31638	-1.33966	0.180356	NA
Ankdd1a	1.54406	-1.76333	1.6228	-1.0866	0.277213	NA
Gm44050	0.393978	-1.76273	3.87117	-0.455348	0.648859	NA
AC121961.1	1.87995	-1.76226	1.79975	-0.979167	0.327498	NA
Gm42805	0.838657	-1.76223	2.68352	-0.656684	0.511384	NA
Fam83h	83.167	-1.76183	0.234699	-7.50676	6.06077e-14	3.47765e-12
Cd6	0.460838	-1.76155	2.83618	-0.621101	0.534533	NA
AC153153.1	0.453235	-1.76147	2.85733	-0.616474	0.537582	NA
Btbd17	0.454276	-1.76143	2.86671	-0.614444	0.538922	NA
Ppp1r1b	0.435635	-1.76143	2.86795	-0.614176	0.539099	NA
AC099934.4	6.22295	-1.76133	0.871052	-2.02207	0.0431693	NA
Gm6641	0.430816	-1.76129	2.90463	-0.606372	0.544268	NA
Grm1	0.787639	-1.76118	2.59871	-0.677713	0.497954	NA
Gm22395	0.387663	-1.76115	2.94085	-0.598857	0.549268	NA
Sgsm1	190.071	-1.76103	0.153434	-11.4774	1.71303e-30	3.04023e-28
4930535I16Rik	0.369415	-1.76098	2.99067	-0.588823	0.55598	NA
Gm43061	1.58382	-1.76089	1.7023	-1.03442	0.300942	NA
A930028O11Rik	0.538577	-1.76077	3.05167	-0.576987	0.563948	NA
Gm28044	0.699565	-1.76066	3.08625	-0.570486	0.568348	NA
Gm22300	0.636529	-1.76047	3.1503	-0.558825	0.576281	NA
Gm38252	0.473227	-1.76025	3.22717	-0.545449	0.585445	NA
Gm43805	0.539447	-1.76023	3.23427	-0.544245	0.586273	NA
Gm19326	0.430121	-1.76022	3.24029	-0.54323	0.586972	NA
Gm23207	0.418381	-1.76015	3.26414	-0.53924	0.589721	NA
AC130671.3	0.4844	-1.7601	3.28446	-0.535888	0.592036	NA
Gpa33	0.431417	-1.75991	3.36	-0.523784	0.600429	NA
Gm10842	0.382452	-1.75987	3.37901	-0.520824	0.602489	NA
Gm2178	0.382452	-1.75987	3.37901	-0.520824	0.602489	NA
Pitpnm2os1	0.382452	-1.75987	3.37901	-0.520824	0.602489	NA
Gm42990	0.382452	-1.75987	3.37901	-0.520824	0.602489	NA
Gm27928	0.387318	-1.75979	3.41136	-0.515863	0.60595	NA
Il5ra	0.376192	-1.75976	3.42799	-0.51335	0.607707	NA
Gm20125	0.376192	-1.75976	3.42799	-0.51335	0.607707	NA
Fermt2	0.3831	-1.75971	3.44797	-0.510362	0.609798	NA
Tmprss5	0.339346	-1.75971	3.44999	-0.510062	0.610008	NA
Pcdhb9	0.358937	-1.75967	3.46583	-0.50772	0.61165	NA
Kdm4d	0.358937	-1.75967	3.46583	-0.50772	0.61165	NA
Gm44704	0.344558	-1.75963	3.48371	-0.505104	0.613486	NA
Fam89b	0.321746	-1.75956	3.5181	-0.500145	0.616973	NA
Kcns1	0.321746	-1.75956	3.5181	-0.500145	0.616973	NA
Gm29791	0.321746	-1.75956	3.5181	-0.500145	0.616973	NA
AC154903.1	0.309972	-1.75946	3.56659	-0.493318	0.621788	NA
Ddx3y	0.291677	-1.75936	3.62014	-0.485993	0.626972	NA
AC155941.5	0.291677	-1.75936	3.62014	-0.485993	0.626972	NA
4930557B06Rik	0.296889	-1.75933	3.63419	-0.484106	0.628311	NA
AC117949.1	0.296889	-1.75933	3.63419	-0.484106	0.628311	NA
Snord111	0.513821	-1.75914	3.73647	-0.470804	0.637781	NA
Myadml2	3.01057	-1.75882	1.21522	-1.44732	0.147807	NA
Amph	0.393625	-1.75875	3.98546	-0.441292	0.659001	NA
AC160863.4	0.393625	-1.75875	3.98546	-0.441292	0.659001	NA
Gm35161	0.334783	-1.75853	4.15832	-0.422894	0.672373	NA
Gjc3	0.298185	-1.75842	4.24195	-0.414532	0.678485	NA
Gabrg2	0.244008	-1.75828	4.3785	-0.40157	0.688	NA
Olfr701	0.262303	-1.75828	4.3785	-0.40157	0.688	NA
Gm20477	0.244008	-1.75828	4.3785	-0.40157	0.688	NA
Gm12663	0.244008	-1.75828	4.3785	-0.40157	0.688	NA
Gm43589	0.248571	-1.75828	4.3785	-0.40157	0.688	NA
Il9r	0.153233	-1.75827	4.3785	-0.40157	0.688001	NA
Kcnv1	0.153233	-1.75827	4.3785	-0.40157	0.688001	NA
Ropn1	0.153233	-1.75827	4.3785	-0.40157	0.688001	NA
Dpysl3	0.153233	-1.75827	4.3785	-0.40157	0.688001	NA
Tdrd5	0.153233	-1.75827	4.3785	-0.40157	0.688001	NA
Gm6498	0.153233	-1.75827	4.3785	-0.40157	0.688001	NA
Rps15a-ps2	0.153233	-1.75827	4.3785	-0.40157	0.688001	NA
Gm12445	0.153233	-1.75827	4.3785	-0.40157	0.688001	NA
Gm12129	0.153233	-1.75827	4.3785	-0.40157	0.688001	NA
Gm11753	0.153233	-1.75827	4.3785	-0.40157	0.688001	NA
Gm23559	0.153233	-1.75827	4.3785	-0.40157	0.688001	NA
A730060N03Rik	0.153233	-1.75827	4.3785	-0.40157	0.688001	NA
Olfr857	0.153233	-1.75827	4.3785	-0.40157	0.688001	NA
Ighv1-85	0.153233	-1.75827	4.3785	-0.40157	0.688001	NA
Gm21959	0.153233	-1.75827	4.3785	-0.40157	0.688001	NA
Mir6973a	0.153233	-1.75827	4.3785	-0.40157	0.688001	NA
1700041C23Rik	0.153233	-1.75827	4.3785	-0.40157	0.688001	NA
Gm36931	0.153233	-1.75827	4.3785	-0.40157	0.688001	NA
Gm42837	0.153233	-1.75827	4.3785	-0.40157	0.688001	NA
Gm6105	0.153233	-1.75827	4.3785	-0.40157	0.688001	NA
Gm7556	0.153233	-1.75827	4.3785	-0.40157	0.688001	NA
Gm45715	0.153233	-1.75827	4.3785	-0.40157	0.688001	NA
4930405J17Rik	0.153233	-1.75827	4.3785	-0.40157	0.688001	NA
Gm34829	0.153233	-1.75827	4.3785	-0.40157	0.688001	NA
AC163651.1	0.153233	-1.75827	4.3785	-0.40157	0.688001	NA
Gm26158	0.200902	-1.75827	4.3785	-0.40157	0.688001	NA
AC119177.2	0.200902	-1.75827	4.3785	-0.40157	0.688001	NA
Tnni1	0.20155	-1.75827	4.3785	-0.40157	0.688001	NA
Yipf7	0.20155	-1.75827	4.3785	-0.40157	0.688001	NA
Onecut2	0.20155	-1.75827	4.3785	-0.40157	0.688001	NA
Platr29	0.20155	-1.75827	4.3785	-0.40157	0.688001	NA
Gm17224	0.20155	-1.75827	4.3785	-0.40157	0.688001	NA
Gm26559	0.20155	-1.75827	4.3785	-0.40157	0.688001	NA
Gm21981	0.267122	-1.75827	4.3785	-0.40157	0.688001	NA
Gm38339	0.267122	-1.75827	4.3785	-0.40157	0.688001	NA
Nkain2	0.249868	-1.75827	4.3785	-0.401569	0.688001	NA
Gm13459	0.249868	-1.75827	4.3785	-0.401569	0.688001	NA
Gm13645	0.249868	-1.75827	4.3785	-0.401569	0.688001	NA
Gm6944	0.249868	-1.75827	4.3785	-0.401569	0.688001	NA
Unc13a	119.002	-1.75744	0.234425	-7.49683	6.53784e-14	3.7234e-12
Mir7016	1.23578	-1.75677	1.79613	-0.978083	0.328033	NA
Gm25694	2.74173	-1.75657	1.6378	-1.07252	0.283487	NA
4930412M03Rik	16.4699	-1.75571	0.677672	-2.5908	0.00957535	0.051497
Scd2	8911.51	-1.75554	0.110094	-15.9458	3.04867e-57	1.41005e-54
Gm40332	1.40885	-1.75478	1.66798	-1.05204	0.292782	NA
Pcdhga4	5.82146	-1.75466	0.802055	-2.1877	0.0286913	NA
CT025642.1	2.04232	-1.75382	1.58822	-1.10427	0.269476	NA
Prl2c5	3.42085	-1.74977	1.02009	-1.71532	0.0862875	NA
Clic6	4.68876	-1.74975	0.989287	-1.76869	0.076945	NA
Mir709	3.36668	-1.74796	1.04911	-1.66614	0.0956851	NA
Gm27046	4.58708	-1.74753	0.949468	-1.84054	0.0656895	NA
Gm3724	2.62592	-1.74672	1.28145	-1.36308	0.172857	NA
Lrrn2	0.983948	-1.74639	1.96125	-0.890448	0.373225	NA
Gm43658	4.63503	-1.74633	1.04264	-1.67491	0.0939523	NA
Gm19935	3.41606	-1.74621	1.05499	-1.6552	0.0978842	NA
Mir697	8.40013	-1.74236	0.770073	-2.2626	0.0236606	0.101433
Ywhaq-ps1	1.9138	-1.7406	1.71733	-1.01355	0.310799	NA
Fads3	24.6516	-1.73951	0.431031	-4.03569	5.44426e-05	0.000705397
Gm42867	3.7086	-1.73906	1.14747	-1.51555	0.129632	NA
Gm45520	0.680389	-1.73841	2.37582	-0.73171	0.464345	NA
Gm10571	1.77851	-1.73502	1.51271	-1.14696	0.251396	NA
Rpl35a-ps7	0.982028	-1.73484	1.94143	-0.893591	0.371541	NA
Oxtr	1.6193	-1.73321	1.53245	-1.131	0.258053	NA
Tbc1d21	26.655	-1.73292	0.504075	-3.43782	0.000586411	0.00538531
Gm20692	4.78768	-1.73291	1.02104	-1.6972	0.0896591	NA
Arap2	5.75784	-1.73107	0.955683	-1.81135	0.0700872	NA
Gm26708	6.83745	-1.7303	0.85723	-2.01847	0.0435419	0.157745
Gm12735	2.22982	-1.72813	1.42978	-1.20866	0.226792	NA
Susd4	0.384909	-1.72776	4.31818	-0.400112	0.689074	NA
BC024386	0.36122	-1.72776	4.31818	-0.400112	0.689074	NA
Serpinb6b	4.9447	-1.72633	1.21996	-1.41506	0.15705	NA
Pdk2	35.6058	-1.7255	0.356389	-4.84161	1.28792e-06	2.53318e-05
Gm24592	0.924954	-1.72471	2.50853	-0.687539	0.491743	NA
Gm15543	0.432578	-1.72342	3.84318	-0.448435	0.653839	NA
Mettl24	2.74385	-1.72306	1.33439	-1.29127	0.196609	NA
Kcnj15	0.456558	-1.72295	3.80221	-0.453145	0.650444	NA
4930467K11Rik	0.463553	-1.72267	3.77798	-0.455976	0.648407	NA
Gli3	0.475109	-1.72251	3.76494	-0.457514	0.647301	NA
Negr1	0.475684	-1.72231	3.74779	-0.459553	0.645837	NA
Slamf1	1.32916	-1.72207	2.012	-0.855898	0.392054	NA
Gm26880	1.17934	-1.72174	1.95307	-0.881555	0.378018	NA
Khdrbs3	0.505105	-1.7217	3.69877	-0.465479	0.641588	NA
Tssk1	1.91549	-1.72078	1.41241	-1.21833	0.223099	NA
Gm12630	3.31918	-1.71968	1.1453	-1.50152	0.133222	NA
Erc2	8.20483	-1.71955	0.763366	-2.25258	0.0242854	0.103506
4930483J18Rik	1.24163	-1.71922	1.93528	-0.888361	0.374347	NA
Gm25363	2.64452	-1.71849	1.29685	-1.32513	0.185129	NA
Gm42571	1.20649	-1.71801	1.80648	-0.951028	0.34159	NA
AC159462.1	0.599034	-1.71792	2.44105	-0.703762	0.481581	NA
Gm22486	2.10576	-1.71566	1.46373	-1.17211	0.241152	NA
Gm38368	0.457206	-1.71518	3.28397	-0.522289	0.601469	NA
Aldh1a3	9.76448	-1.71354	0.697344	-2.45724	0.0140008	0.068845
Hhip	12.6747	-1.71318	0.550013	-3.1148	0.00184072	0.0141323
Gm26157	0.546467	-1.71254	3.1572	-0.542423	0.587527	NA
Tmem179	0.523353	-1.7125	3.15519	-0.542755	0.587298	NA
Gm22601	0.822364	-1.71221	2.37525	-0.720853	0.471	NA
Fam46b	5.29702	-1.71088	0.86818	-1.97065	0.0487635	NA
AC130827.1	1.15115	-1.71079	1.86557	-0.917033	0.359125	NA
Vstm2a	0.571022	-1.71053	3.07137	-0.556927	0.577577	NA
Gm6579	1.40159	-1.7101	1.72711	-0.990152	0.3221	NA
Bpifb9b	0.769476	-1.70995	3.04903	-0.560818	0.574921	NA
Gm43811	0.601739	-1.70958	3.03417	-0.563443	0.573133	NA
Gm25571	0.693824	-1.7095	3.03077	-0.564047	0.572722	NA
H2-Eb2	5.62756	-1.70915	0.921209	-1.85533	0.0635484	NA
Neurod2	0.836272	-1.70873	3.0023	-0.56914	0.569261	NA
Lcn4	14.3224	-1.70786	0.485345	-3.51886	0.000433399	0.00416578
Gfap	6.52093	-1.70739	0.724063	-2.35806	0.0183706	0.0844041
Gm6195	2.06877	-1.70721	1.31975	-1.29359	0.195808	NA
1700001G11Rik	4.73505	-1.70596	0.954114	-1.78801	0.0737743	NA
Gm36435	1.65333	-1.70557	1.4884	-1.14591	0.251834	NA
A130050O07Rik	6.05908	-1.70548	1.10557	-1.54263	0.12292	NA
Mfge8	95.7323	-1.70492	0.19915	-8.56101	1.11882e-17	8.75717e-16
Cxcl14	1.15809	-1.70365	1.98973	-0.856224	0.391874	NA
Gm4977	3.28793	-1.70344	1.6093	-1.0585	0.289827	NA
Asgr2	2.0009	-1.70237	1.61941	-1.05122	0.293156	NA
Gm29036	5.76796	-1.70205	0.876761	-1.9413	0.0522223	NA
Gm44776	5.6683	-1.70201	0.965093	-1.76357	0.0778052	NA
Gm32036	1.92767	-1.69934	1.83829	-0.924413	0.355271	NA
Gm15049	0.619339	-1.69878	2.7023	-0.628642	0.529583	NA
Gm43091	3.46247	-1.69863	1.20989	-1.40395	0.160335	NA
Nr0b2	0.964025	-1.69817	2.02319	-0.839352	0.401272	NA
Apbb2	2.82944	-1.69579	1.24199	-1.36538	0.172133	NA
Crb3	4.0254	-1.69481	1.12955	-1.50043	0.133503	NA
Elovl2	1.42437	-1.69412	1.74978	-0.968189	0.33295	NA
Gm15946	0.95569	-1.69385	2.1794	-0.777208	0.437036	NA
Nmnat2	1.07386	-1.69352	2.58408	-0.65537	0.51223	NA
Gm28892	0.873834	-1.69299	2.57315	-0.657944	0.510574	NA
Gm6493	7.23325	-1.69209	0.864146	-1.95811	0.0502176	0.175113
Ifitm5	9.3655	-1.69095	0.77172	-2.19115	0.0284412	0.11638
Gm33178	2.34113	-1.68971	1.6938	-0.997584	0.318481	NA
Rpl38-ps1	3.48343	-1.68965	1.04923	-1.61038	0.107316	NA
Pde4c	3.67842	-1.68876	1.15982	-1.45605	0.145378	NA
Gm15201	17.166	-1.68863	0.452011	-3.73581	0.000187112	0.00206053
Grin1	7.73469	-1.68825	0.660841	-2.55469	0.0106281	0.0556872
AC165164.1	4.95173	-1.68727	1.14442	-1.47434	0.14039	NA
Gm15346	2.77493	-1.68683	1.30484	-1.29275	0.196098	NA
Des	8.83175	-1.68549	0.675559	-2.49496	0.0125971	0.0634761
Gm17025	1.24016	-1.68547	2.26932	-0.742719	0.457652	NA
Gm42141	1.35684	-1.68526	1.51046	-1.11573	0.264538	NA
Gm30085	5.87007	-1.68507	0.937763	-1.79691	0.0723502	NA
Bglap3	12.0426	-1.68501	0.666357	-2.52869	0.0114488	0.058935
Gm12009	1.49935	-1.68444	1.54436	-1.09071	0.275402	NA
Gm7997	1.44048	-1.68397	1.61576	-1.04222	0.29731	NA
K230015D01Rik	1.89584	-1.68391	1.71845	-0.979902	0.327134	NA
AC091683.2	4.032	-1.68185	0.989131	-1.70033	0.0890691	NA
Mir695	1.044	-1.68082	1.85198	-0.907578	0.364101	NA
Gm19931	0.736434	-1.68037	2.53277	-0.663454	0.50704	NA
Gm9242	1.20008	-1.6786	1.82118	-0.921709	0.35668	NA
AC125484.1	0.829505	-1.67834	2.60448	-0.644405	0.519313	NA
Krt83	14.1721	-1.67701	0.55502	-3.02153	0.00251502	0.0181583
Gm13203	1.49996	-1.67656	1.7415	-0.962708	0.335694	NA
Awat1	2.43035	-1.676	1.2564	-1.33397	0.182213	NA
AC154562.1	1.14118	-1.67499	2.29005	-0.731418	0.464524	NA
Gm26595	3.19082	-1.67454	1.24369	-1.34643	0.178163	NA
Ier5l	2.88323	-1.67442	1.24747	-1.34225	0.179514	NA
Spem1	0.980993	-1.6742	2.28052	-0.734132	0.462868	NA
n-R5s31	0.903636	-1.67413	2.22939	-0.750938	0.45269	NA
F730016J06Rik	181.099	-1.6716	0.25047	-6.67387	2.49138e-11	1.04754e-09
Arc	8.12747	-1.67102	0.759915	-2.19896	0.0278809	0.114672
Gm14965	9.14308	-1.6707	1.29797	-1.28716	0.198037	0.439337
Gm44835	0.777247	-1.67044	2.23703	-0.74672	0.455233	NA
Pcp4l1	45.1456	-1.66972	0.311751	-5.35594	8.51125e-08	2.0903e-06
Rpl21-ps13	0.668992	-1.66953	2.70211	-0.617861	0.536667	NA
Prelid2	65.4105	-1.66852	0.265235	-6.29074	3.15963e-10	1.14278e-08
Scgb1c1	1.01202	-1.6681	2.21182	-0.754173	0.450746	NA
Fzd6	1.5314	-1.6679	1.88685	-0.883958	0.376719	NA
Endou	17.0278	-1.66776	0.487512	-3.42097	0.000623981	0.00567822
Sema7a	29.7327	-1.66685	0.447837	-3.722	0.000197652	0.00214563
1810059H22Rik	6.56423	-1.66175	0.831827	-1.99771	0.0457481	0.163411
Nkpd1	14.1304	-1.6606	0.531092	-3.12677	0.00176738	0.013707
Rpl36-ps3	2.89121	-1.66023	1.19613	-1.38801	0.165135	NA
CT030035.1	1.55098	-1.65904	1.84308	-0.900147	0.368042	NA
Gm43366	0.835462	-1.65797	2.00743	-0.825916	0.408852	NA
Ppp1r26	22.0607	-1.65737	0.425164	-3.89819	9.69126e-05	0.00116746
Nrbp2	73.25	-1.65637	0.247061	-6.70427	2.02415e-11	8.62979e-10
Gm14730	1.01099	-1.65633	2.29002	-0.723283	0.469506	NA
Gm22328	1.4527	-1.65592	1.70796	-0.969532	0.33228	NA
Gprin2	1.016	-1.65578	1.80516	-0.917246	0.359014	NA
Tspan12	1.0057	-1.65493	2.24672	-0.736598	0.461367	NA
Tshr	3.02328	-1.654	1.09342	-1.51269	0.130359	NA
Mir3079	1.12914	-1.65396	1.81016	-0.913709	0.36087	NA
Rcor2	120.262	-1.65215	0.183677	-8.9949	2.36441e-19	2.21399e-17
Cbfa2t2-ps1	1.12374	-1.65201	1.91809	-0.861276	0.389086	NA
Gm20493	3.79156	-1.65167	1.12966	-1.46209	0.143717	NA
Gm10290	3.08739	-1.64893	1.1886	-1.3873	0.165352	NA
Trbv3	5.14507	-1.64893	0.889566	-1.85364	0.063791	NA
Nrarp	5.2485	-1.64749	0.89867	-1.83325	0.0667647	NA
Adm2	44.9623	-1.647	0.333615	-4.93684	7.9399e-07	1.62667e-05
AC102815.1	0.613221	-1.64624	3.02951	-0.543402	0.586853	NA
Gm44664	2.52417	-1.64332	1.6154	-1.01728	0.309018	NA
Prf1	1.80077	-1.64034	1.31847	-1.24412	0.213455	NA
Kcnn1	7.46822	-1.64013	0.857645	-1.91236	0.0558299	0.189194
Pcdhga11	1.43386	-1.63945	1.78924	-0.916278	0.359521	NA
Syngr4	28.4858	-1.63761	0.480729	-3.40651	0.000657993	0.00594258
C1qtnf4	0.929792	-1.6369	1.87647	-0.87233	0.383028	NA
Olfr1535	1.29422	-1.6367	1.99479	-0.820486	0.411939	NA
Mir8095	1.71967	-1.63654	1.64544	-0.99459	0.319936	NA
Gm15345	0.945102	-1.63604	2.00001	-0.818015	0.413349	NA
Gm7290	1.46188	-1.63526	2.06384	-0.792336	0.428165	NA
Zmynd15	1.6306	-1.63418	1.70657	-0.95758	0.338275	NA
AC115735.1	0.84827	-1.63407	2.32107	-0.704015	0.481424	NA
Slc10a5	0.809347	-1.63164	2.36504	-0.689898	0.490258	NA
Nlrp6	3.99202	-1.62966	1.00138	-1.62741	0.10365	NA
Gm7902	0.846326	-1.62893	2.4173	-0.673866	0.500396	NA
Nkx6-2	104.45	-1.62832	0.340458	-4.78272	1.72937e-06	3.27081e-05
Gm38111	0.92082	-1.62757	2.07163	-0.785648	0.432074	NA
Gm11282	1.10016	-1.62548	1.87777	-0.865643	0.386686	NA
Mir1962	1.08667	-1.62488	2.0964	-0.775083	0.43829	NA
Gm16731	4.36946	-1.62385	1.15938	-1.40061	0.161331	NA
AC154224.1	1.10493	-1.62267	1.99453	-0.813562	0.415896	NA
Tmem266	0.995508	-1.62171	2.12708	-0.762409	0.445816	NA
Echdc2	7.12359	-1.62167	0.755471	-2.14657	0.0318278	0.126277
Gm6520	1.80222	-1.61901	1.53881	-1.05212	0.292746	NA
Gm40692	1.43246	-1.61741	2.15149	-0.751765	0.452192	NA
Pear1	44.4079	-1.61664	0.335983	-4.81167	1.49676e-06	2.88998e-05
Myh15	2.34414	-1.616	1.93619	-0.834631	0.403926	NA
Glud-ps	2.27207	-1.61519	1.26652	-1.27529	0.202205	NA
1700030C12Rik	0.472316	-1.61492	2.77847	-0.581225	0.561089	NA
Gm9847	0.99068	-1.61464	1.95703	-0.825048	0.409344	NA
Kirrel2	9.73018	-1.61457	0.64556	-2.50104	0.0123829	0.0625888
9030619P08Rik	1.67446	-1.61414	1.49968	-1.07632	0.281785	NA
Ret	5.55842	-1.61313	0.996213	-1.61926	0.105391	NA
Meiob	1.22775	-1.61285	1.67716	-0.961653	0.336224	NA
Mir128-1	1.76479	-1.61179	1.83911	-0.876396	0.380815	NA
Gm14227	2.32928	-1.61136	1.14006	-1.4134	0.157538	NA
Panx3	0.712171	-1.61009	2.48864	-0.646975	0.517648	NA
Gm42814	0.693228	-1.60864	2.47058	-0.65112	0.514969	NA
BC001981	0.739991	-1.60853	2.27436	-0.707246	0.479413	NA
Slc29a4	3.22653	-1.60813	1.31648	-1.22154	0.22188	NA
Gm26745	0.764345	-1.60781	2.28351	-0.704097	0.481373	NA
AC140409.2	0.556439	-1.6071	3.08772	-0.520482	0.602728	NA
Gm45900	0.704415	-1.60586	2.30887	-0.695518	0.486731	NA
Gm12946	0.703119	-1.60531	2.31624	-0.693067	0.488267	NA
AI847159	0.430994	-1.60479	3.20435	-0.500815	0.616501	NA
Gm26798	9.50274	-1.60443	0.842218	-1.905	0.0567795	0.191816
Gm10652	2.71224	-1.60361	1.22755	-1.30636	0.191431	NA
Ppef2	0.691865	-1.60324	2.34461	-0.683798	0.494103	NA
Gm36378	0.751308	-1.60316	2.34562	-0.683473	0.494308	NA
4930405N21Rik	12.1509	-1.60313	0.574816	-2.78894	0.00528808	0.0326504
Gm37342	4.72742	-1.60268	1.20054	-1.33496	0.181888	NA
Gm15349	5.02836	-1.60215	1.02223	-1.5673	0.117044	NA
C1qtnf3	0.699076	-1.60209	2.36089	-0.678594	0.497395	NA
Fn3k	10.4738	-1.60196	0.572867	-2.7964	0.00516753	0.0321402
Gm43599	1.15098	-1.60137	2.17476	-0.736343	0.461522	NA
Aqp3	0.857325	-1.60125	2.37342	-0.674658	0.499893	NA
Rbp4	6.53756	-1.59931	0.728794	-2.19447	0.028202	0.115649
Gm24705	0.704109	-1.599	2.40668	-0.664399	0.506435	NA
AC124732.1	0.580917	-1.59843	2.87389	-0.55619	0.578081	NA
Usp51	1.96733	-1.59837	1.5531	-1.02915	0.303409	NA
5830444B04Rik	1.69014	-1.59803	1.41721	-1.12759	0.259493	NA
[truncated: 12,574 more rows]
