# Supplementary material for: Leukemia-expanded splenic CD81+ erythroblasts potentiate disease progression in mice by reshaping leukemic cell metabolism
Source: J Clin Invest. 2025 Dec 15;135(24):e193082. doi: 10.1172/JCI193082 (PMC12700549; doi:10.1172/JCI193082)
Supplement: Supplemental table 13 [file jci-135-193082-s208.xlsx]

## Sheet: Supplemental Table 13
Supplemental Table 13	sgRNA sequences
NT	GGCGAGGGCCGCCCCTACGA
Cd74_sg1	ACCGCCCTAGAGAGCCAGAA
Cd74_sg2	CACCGGTGTACAGAGCTCCA
Egln3_sg1	GACAGGTTATGTTCGCCATG
Egln3_sg2	TTGGTCTTCAGTTACACGGA
