# Supplementary material for: Leukemia-expanded splenic CD81+ erythroblasts potentiate disease progression in mice by reshaping leukemic cell metabolism
Source: J Clin Invest. 2025 Dec 15;135(24):e193082. doi: 10.1172/JCI193082 (PMC12700549; doi:10.1172/JCI193082)
Supplement: Supplemental table 14 [file jci-135-193082-s209.xlsx]

## Sheet: Supplemental Table 14
Supplemental Table 14	Primer sequences used for RT-qPCR
Mif-F1	CAGAGGGGTTTCTGTCGGAG
Mif -R1	CGTTCGTGCCGCTAAAAGTC
Mif-F2	GACTTTTAGCGGCACGAACG
Mif -R2	GCAGCTTACTGTAGTTGCGG
Egln3-F1	AGGCAATGGTGGCTTGCTATC
Egln3-R1	GCGTCCCAATTCTTATTCAGGT
Egln3-F2	GGCTGGGCAAATACTATGTCAA
Egln3-R2	GGTTGTCCACATGGCGAACA
Cd74-F1	CGCGACCTCATCTCTAACCAT
Cd74-R1	ACAGGTTTGGCAGATTTCGGA
Cd74-F2	CCGCCTAGACAAGCTGACC
Cd74-R2	ACAGGTTTGGCAGATTTCGGA
mTOR-F1	ACCGGCACACATTTGAAGAAG
mTOR-R1	CTCGTTGAGGATCAGCAAGG
mTOR-F2	GGTGCTGACCGAAATGAGGG
mTOR-R2	GCGTGGACCCATCTCTCAC
Actin-F	GTGACGTTGACATCCGTAAAGA
Actin-R	GCCGGACTCATCGTACTCC
