# Supplementary material for: Leukemia-expanded splenic CD81+ erythroblasts potentiate disease progression in mice by reshaping leukemic cell metabolism
Source: J Clin Invest. 2025 Dec 15;135(24):e193082. doi: 10.1172/JCI193082 (PMC12700549; doi:10.1172/JCI193082)
Supplement: Supporting data values [file jci-135-193082-s218.xlsx]

## Sheet: Figure 1A
	CD45-				B220+				CD4+				CD8+				Gr1/CD11b+				F4/80+				others
CTRL	0.019388	0.023328	0.01905	0.016459	0.76504	1.00116	0.942	0.95583	0.2882	0.3078	0.282	0.27935	0.13624	0.17658	0.1515	0.15402	0.055544	0.07938	0.0681	0.07399	0.010218	0.013122	0.0102	0.007852	0.036025	0.02187	0.0237	0.0302
AML	0.770123	0.504278	0.536571	0.362958	1.09983	0.871737	1.32865	0.997217	0.220448	0.256048	0.291281	0.190644	0.142473	0.154997	0.198787	0.114387	0.13044	0.113756	0.121878	0.100272	0.0185311	0.0109456	0.0137975	0.0086157	0.18844	0.181579	0.105015	0.145183

## Sheet: Figure 1B
	CD45-				B220+				CD4+				CD8+				Gr1/CD11b+				F4/80+				others
CTRL	1.48	1.44	1.27	1.09	58.4	61.8	62.8	63.3	22	19	18.8	18.5	10.4	10.9	10.1	10.2	4.24	4.9	4.54	4.9	0.78	0.81	0.68	0.52	2.75	1.35	1.58	2
AML	32	25.8	21	19.8	45.7	44.6	52	54.4	9.16	13.1	11.4	10.4	5.92	7.93	7.78	6.24	5.42	5.82	4.77	5.47	0.77	0.56	0.54	0.47	3.83	5.29	2.11	4.92

## Sheet: Figure 1E
Splenic Erythroblast Cell Counts
CTRL	0.415113	0.246985	0.255129
1%	12.3842	3.20327	9.22065
5%	10.2868	6.02521	7.90346
10%	10.4121	13.9453	14.5291
35%	41.9686	26.1831	37.9302
60%	63.3955	70.9046	61.9173
Splenic Erythroblast Frequencies
CTRL	0.39	0.28	0.26
1%	5.55	1.6	4.4
5%	6.28	4.63	5.76
10%	5.44	8.91	8.13
35%	17.7	13.3	17.5
60%	25.8	32.2	29.7

## Sheet: Figure 1G
	AML cells			AML cells + CTRL Erys			AML cells + AML Erys
Day6	2.42	2.61	2.56	2.82	2.62	3.01	4.3	4.85	4.67

## Sheet: Figure 1H
Days		AML cells+CTRL Erys	AML cells+AML Erys	AML cells
17-Jun-2022	21-Jul-2022		1
17-Jun-2022	23-Jul-2022		1
17-Jun-2022	25-Jul-2022		1
17-Jun-2022	25-Jul-2022		1
17-Jun-2022	26-Jul-2022		1
17-Jun-2022	27-Jul-2022			1
17-Jun-2022	1-Aug-2022	1
17-Jun-2022	1-Aug-2022	1
17-Jun-2022	2-Aug-2022		1
17-Jun-2022	2-Aug-2022			1
17-Jun-2022	4-Aug-2022		1
17-Jun-2022	5-Aug-2022			1
17-Jun-2022	6-Aug-2022		1
17-Jun-2022	7-Aug-2022	1
17-Jun-2022	9-Aug-2022			1
17-Jun-2022	10-Aug-2022	1
17-Jun-2022	12-Aug-2022	1		1
17-Jun-2022	14-Aug-2022	1
17-Jun-2022	17-Aug-2022			1

## Sheet: Figure 2E
cell number	AML	Ctrl
C1	710	207
C2	4981	6293
C3	2135	2959
C4	6922	7893
group normalized proportion	AML	Ctrl
C1	0.801413	0.198587
C2	0.482206	0.517794
C3	0.459145	0.540855
C4	0.507832	0.492168

## Sheet: Figure 2L
Splenic CD81+ Erys Counts
CTRL	0.00354534	0.00563048	0.00684462	0.00159038
1%	0.25662	0.486538	0.118709	0.575822
5%	0.48438	0.603194	0.28462	0.145639
10%	0.704951	1.42579	0.528472	1.17562
35%	2.18295	2.43664	1.37456	1.54869
60%	5.65792	3.72408	4.7412	4.8462
Splenic CD81+ Erys Frequencies
CTRL	0.159712	0.184677	0.0803279	0.252384
1%	1.03106	0.985891	1.34781	2.62012
5%	1.84887	0.73816	1.02368	3.65189
10%	1.73255	3.54919	3.59256	5.7538
35%	6.04338	10.6185	5.76256	6.64913
60%	15.4531	11.2494	9.2302	12.475

## Sheet: Figure 3B
	AML cells+CD81+ Erys						AML cells+Total Erys						AML cells+ CD81- Erys						AML cells
Day9	19.3523	20.6556	16.5087	20.2607	19.0817	17.733	9.71564	8.64929	9.63665	9.20221	10.3081	8.92575	5.13428	3.31754	4.81833	6.00316	4.66035	5.41074	3.90995	4.3049	4.10742	5.48973	3.15956	4.56398

## Sheet: Figure 3C
AML cells+CD81+ Erys				AML cells+Total Erys				AML cells+CD81− Erys				AML cells
375	356	348	390	169	165	158	161	84	98	77	86	71	76	65	62

## Sheet: Figure 3D
	AML cells+CD81+ Erys								AML cells+Total Erys								AML cells+CD81− Erys								AML cells
Day18	46	61.2	37.1	29.8	43.2	56.7	41.5	52.3	14.9	20.2	18.47	9.52	17.9	29.3	15.8	26.7	5.5	1.73	4.08	12.3	1.59	8.2	10.6	5.3	11.28	5.76	7.02	9.58	4.25	2.68	8.33	5.02

[truncated: 64 more sheets: Figure 3E, Figure 4E, Figure 4F, Figure 4G, Figure 5A, Figure 5C, Figure 5D, Figure 5F, Figure 5G, Figure 5H, Figure 5I, Figure 5M, Figure 5O, Figure 6C, Figure 6F, Figure 6G, Figure 6I, Figure 7E, Figure 7F, Figure 7G …]
